# Supplementary material for: Proteome-Wide Analysis of Single-Nucleotide Variations in the N-Glycosylation Sequon of Human Genes
Source: PLoS One. 2012 May 7;7(5):e36212. doi: 10.1371/journal.pone.0036212 (PMC3346765; doi:10.1371/journal.pone.0036212)
Supplement: Table S1 — N-linked glycosylation loss and gain sets. (XLSX) [file pone.0036212.s001.xlsx]

## Sheet: Loss
dbSNP_ID	UniProt_AC	UniProt_ID	Position	Before	After
	P01009	A1AT_HUMAN	109	T	M
	O95477	ABCA1_HUMAN	1506	S	L
	P78363	ABCA4_HUMAN	100	S	P
	P33897	ABCD1_HUMAN	214	N	D
	Q04844	ACHE_HUMAN	163	S	L
	Q9BZ11	ADA33_HUMAN	109	N	S
rs33973603	P07550	ADRB2_HUMAN	15	N	S
rs28935197	P06280	AGAL_HUMAN	215	N	S
	P54802	ANAG_HUMAN	437	T	I
	P54802	ANAG_HUMAN	534	S	Y
	P01008	ANT3_HUMAN	167	N	T
	P41181	AQP2_HUMAN	125	T	M
rs2071421	P15289	ARSA_HUMAN	350	N	S
rs2227866	P14415	AT1B2_HUMAN	199	T	A
rs11222114	Q8TE58	ATS15_HUMAN	623	N	S
rs34505126	P12645	BMP3_HUMAN	222	T	M
	P18075	BMP7_HUMAN	321	N	S
	Q96G97	BSCL2_HUMAN	88	N	S
	Q9H251	CAD23_HUMAN	1282	N	S
rs11903403	Q8IVL8	CBPO_HUMAN	134	S	R
rs16875312	Q99467	CD180_HUMAN	53	N	K
rs3138100	P29017	CD1C_HUMAN	70	N	T
rs34846692	Q9BZW8	CD244_HUMAN	89	N	D
rs1071849	P31358	CD52_HUMAN	40	N	S
rs6515	P01233	CGHB_HUMAN	35	T	I
	P58418	CLRN1_HUMAN	48	N	K
rs9331936	P10909	CLUS_HUMAN	317	N	H
rs2230210	P01024	CO3_HUMAN	1619	S	R
rs17259045	P17927	CR1_HUMAN	1540	N	S
	P82279	CRUM1_HUMAN	289	T	M
rs7361799	Q9H114	CST1L_HUMAN	59	T	A
rs3746737	Q9H114	CST1L_HUMAN	96	T	M
rs9427170	Q92838	EDA_HUMAN	372	N	D
	Q92838	EDA_HUMAN	374	S	R
	P08246	ELNE_HUMAN	126	S	L
	P08246	ELNE_HUMAN	135	S	L
rs2273411	P22413	ENPP1_HUMAN	287	S	F
rs4717229	Q14264	ENR1_HUMAN	569	N	S
	Q15303	ERBB4_HUMAN	140	T	I
	P00451	FA8_HUMAN	601	N	D
	P00451	FA8_HUMAN	603	S	I
rs16918105	Q8TDW7	FAT3_HUMAN	2293	N	S
rs2298805	P12319	FCERA_HUMAN	101	S	N
rs448740	O75015	FCG3B_HUMAN	65	S	N
	O75015	FCG3B_HUMAN	82	N	D
	P11362	FGFR1_HUMAN	77	N	K
	P11362	FGFR1_HUMAN	332	S	C
	P21802	FGFR2_HUMAN	267	S	P
	P21802	FGFR2_HUMAN	331	N	I
	P02679	FIBG_HUMAN	334	N	I
	P34059	GALNS_HUMAN	204	N	K
	P04062	GLCM_HUMAN	501	N	K
	P02724	GLPA_HUMAN	47	T	M
	P04921	GLPC_HUMAN	8	N	S
rs10406672	P14314	GLU2B_HUMAN	74	S	N
	P14314	GLU2B_HUMAN	212	S	N
	P06865	HEXA_HUMAN	295	N	S
	D3DWT4	IDS_HUMAN	115	N	Y
	D3DWT4	IDS_HUMAN	117	S	Y
	P31785	IL2RG_HUMAN	84	N	K
rs4986958	P38484	INGR2_HUMAN	58	T	R
rs2291087	P18084	ITB5_HUMAN	477	N	S
rs36056263	Q86UX2	ITIH5_HUMAN	421	N	H
rs28933384	P15382	KCNE1_HUMAN	25	T	I
	P15382	KCNE1_HUMAN	7	T	I
rs2234916	Q9Y6J6	KCNE2_HUMAN	8	T	A/I
	P23276	KELL_HUMAN	193	T	M
rs4806591	P43632	KI2S4_HUMAN	178	N	H
	P04180	LCAT_HUMAN	298	T	A/I
	P06858	LIPL_HUMAN	70	N	S
rs2093066	P59826	LPLC3_HUMAN	290	T	M
rs12470652	P22888	LSHR_HUMAN	291	N	S
rs1800315	P10253	LYAG_HUMAN	927	T	I
rs1054487	O00754	MA2B1_HUMAN	312	T	I
	Q9GZU1	MCLN1_HUMAN	232	T	P
rs34943572	Q12866	MERTK_HUMAN	329	N	S
rs41293883	Q29980	MICB_HUMAN	212	T	I
	Q5HYA8	MKS3_HUMAN	242	N	T
	P08253	MMP2_HUMAN	644	S	I
	P08253	MMP2_HUMAN	655	S	I
rs41427445	P14780	MMP9_HUMAN	38	N	S
rs3918252	P14780	MMP9_HUMAN	127	N	K
rs2445180	Q96LA9	MRGX4_HUMAN	25	N	K
rs13306543	P21757	MSRE_HUMAN	269	T	I
rs55826142	O15146	MUSK_HUMAN	222	N	S
	Q99972	MYOC_HUMAN	57	N	D/S
	P25189	MYP0_HUMAN	122	N	S
	P25189	MYP0_HUMAN	124	T	K/M
rs34751328	Q02083	NAAA_HUMAN	107	N	K
	O15118	NPC1_HUMAN	137	T	M
rs55680026	O15118	NPC1_HUMAN	222	N	S
	O15118	NPC1_HUMAN	1066	T	N
	O60500	NPHN_HUMAN	910	S	P
rs1047856	Q16620	NTRK2_HUMAN	338	N	Y
rs17224476	Q8TCB6	O51E1_HUMAN	9	S	N
rs16909440	Q8NGJ4	O52E2_HUMAN	5	N	S
rs1799971	P35372	OPRM_HUMAN	40	N	D
	P08100	OPSD_HUMAN	4	T	K
	P08100	OPSD_HUMAN	15	N	S
rs57795102	Q8NH00	OR2T4_HUMAN	31	N	S
rs7020782	Q13219	PAPP1_HUMAN	1224	S	Y
rs616235	P55085	PAR2_HUMAN	30	N	S
rs2910327	Q9Y5F1	PCDBC_HUMAN	420	T	I
rs2685127	Q13087	PDIA2_HUMAN	286	T	M
	P07202	PERT_HUMAN	307	N	T
	P98161	PKD1_HUMAN	1242	T	M
	P98161	PKD1_HUMAN	1649	T	M
	P98161	PKD1_HUMAN	2958	S	L
	P08F94	PKHD1_HUMAN	830	N	S
	P08F94	PKHD1_HUMAN	1584	S	I
rs10845349	P02812	PRB2_HUMAN	274	S	P
	P04156	PRIO_HUMAN	183	T	A/K
	P07225	PROS_HUMAN	532	T	A
rs1064479	P11464	PSG1_HUMAN	63	T	A
rs6696162	P08575	PTPRC_HUMAN	421	T	I
rs12316867	Q9UMZ3	PTPRQ_HUMAN	1040	T	I
	O14522	PTPRT_HUMAN	510	N	K
	P07949	RET_HUMAN	394	N	K/H
	Q92736	RYR2_HUMAN	4104	N	K
rs2140516	Q9BZW2	S13A1_HUMAN	174	N	S
	O76082	S22A5_HUMAN	66	T	P
	P07602	SAP_HUMAN	217	T	I
	P35498	SCN1A_HUMAN	297	T	I
rs41276525	Q14524	SCN5A_HUMAN	216	S	L
	Q14524	SCN5A_HUMAN	1382	S	I
rs10396213	Q8WTV0	SCRB1_HUMAN	229	S	G
rs3131787	Q6UW10	SFTA2_HUMAN	37	N	S
	Q07837	SLC31_HUMAN	216	T	M
rs45502302	P46721	SO1A2_HUMAN	135	N	I
rs2306283	Q9Y6L6	SO1B1_HUMAN	130	N	D
rs56387224	Q9Y6L6	SO1B1_HUMAN	432	N	D
rs10952230	A2VEC9	SSPO_HUMAN	3512	N	S
rs2234002	Q9NYW5	TA2R4_HUMAN	171	S	N
	P40200	TACT_HUMAN	280	T	M
	O75443	TECTA_HUMAN	813	N	T
rs12549018	P01266	THYG_HUMAN	1222	S	L
rs16906079	O00206	TLR4_HUMAN	175	T	A
	P25445	TNR6_HUMAN	118	N	S
rs119455958	O14773	TPP1_HUMAN	286	N	S
rs5774	P34981	TRFR_HUMAN	10	N	K
rs1800991	Q15661	TRYB1_HUMAN	132	N	K
	P14679	TYRO_HUMAN	329	S	P
	P14679	TYRO_HUMAN	371	N	T/I
	P14679	TYRO_HUMAN	373	T	K
rs13406898	P35503	UD13_HUMAN	144	T	I
	O75445	USH2A_HUMAN	841	S	Y
rs41277194	O75445	USH2A_HUMAN	3099	N	S
rs35874891	P35916	VGFR3_HUMAN	527	N	S
	P04275	VWF_HUMAN	857	N	D
rs1048118	P27918	PROP_HUMAN	428	N	K
rs77651398	P08581	MET_HUMAN	45	N	S
rs61788900	Q7Z3S9	NT2NL_HUMAN	7	N	S
rs61754411	Q16827	PTPRO_HUMAN	370	N	K
rs79073646	P15391	CD19_HUMAN	140	S	F
rs76887699	P46663	BKRB1_HUMAN	187	T	P
rs35174956	Q9NY72	SCN3B_HUMAN	97	S	N
rs74347063	Q9NPR9	GP108_HUMAN	534	N	K
rs61855461	Q5T848	GP158_HUMAN	145	S	L
rs55736627	Q9UQC9	CLCA2_HUMAN	152	T	I
rs61740810	Q9UNA3	A4GCT_HUMAN	282	N	K
rs79793562	Q12884	SEPR_HUMAN	229	T	M
rs10005739	O43490	PROM1_HUMAN	276	T	P
rs78866532	Q8N7C4	TM217_HUMAN	41	S	R
rs61757804	P08575	PTPRC_HUMAN	90	N	D
rs72989980	P12314	FCGR1_HUMAN	80	S	N
rs79173509	P15812	CD1E_HUMAN	49	S	G
rs62001923	Q9NPG1	FZD3_HUMAN	356	N	S
rs62639970	Q9UBR2	CATZ_HUMAN	226	T	S
rs34335714	P56202	CATW_HUMAN	207	S	N
rs61737613	Q96S37	S22AC_HUMAN	102	N	S
rs77465918	Q8WY07	CTR3_HUMAN	232	N	T
rs11555043	P07339	CATD_HUMAN	136	T	I
rs58748621	O43194	GPR39_HUMAN	212	N	S
rs79660180	Q9UJA9	ENPP5_HUMAN	384	T	P
rs17852445	Q01344	IL5RA_HUMAN	216	N	D
rs6747096	P07093	GDN_HUMAN	159	N	K
rs56384521	P01133	EGF_HUMAN	40	T	A
rs11554800	Q5T4B2	GT253_HUMAN	75	N	D
rs17856478	P48745	NOV_HUMAN	97	N	K
rs78133615	Q3KPI0	CEA21_HUMAN	111	N	K
rs79314756	P10323	ACRO_HUMAN	24	T	M
rs78518509	P18084	ITB5_HUMAN	656	T	P
rs28681051	P98161	PKD1_HUMAN	1034	N	S
rs41288299	A3KMH1	K0564_HUMAN	284	N	S
rs61788900	Q04721	NOTC2_HUMAN	46	N	S
rs28730712	O14958	CASQ2_HUMAN	335	N	K
rs1060250	Q01650	LAT1_HUMAN	230	N	K
rs35118414	Q01151	CD83_HUMAN	86	N	S
rs79158868	Q13296	SG2A2_HUMAN	68	N	K
rs61737868	Q12913	PTPRJ_HUMAN	192	N	S
rs11052883	Q07108	CD69_HUMAN	166	N	K
rs79939671	Q9NUM3	S39A9_HUMAN	29	N	Y
rs61749083	O75096	LRP4_HUMAN	498	N	K
rs61751733	Q96JA1	LRIG1_HUMAN	152	T	R
rs34566014	O94911	ABCA8_HUMAN	245	T	P
rs78610377	P08F94	PKHD1_HUMAN	2595	N	K
rs79032225	Q7Z5N4	SDK1_HUMAN	1767	N	T
rs34574788	Q01974	ROR2_HUMAN	190	T	A
rs61746101	Q6V1P9	PCD23_HUMAN	2522	N	H
rs61734879	Q13201	MMRN1_HUMAN	1075	N	K
rs5743811	Q9Y2C9	TLR6_HUMAN	255	T	I
rs75981117	Q8TCU5	NMD3A_HUMAN	549	N	S
rs61729241	Q9Y2E5	MA2B2_HUMAN	892	T	M
rs78692051	P58397	ATS12_HUMAN	487	T	I
rs6515	Q6NT52	CGB2_HUMAN	65	T	I
rs71366574	P38570	ITAE_HUMAN	323	T	M
rs57816762	Q9Y6N6	LAMC3_HUMAN	839	T	M
rs4781938	Q12879	NMDE1_HUMAN	380	N	T
rs4028443	Q00887	PSG9_HUMAN	270	T	A
rs5744173	O60602	TLR5_HUMAN	598	N	T
rs73246398	P20742	PZP_HUMAN	755	S	A
rs1130866	P07988	PSPB_HUMAN	131	T	I
rs73331766	Q8TDX9	PK1L1_HUMAN	1683	T	A
rs61737865	Q12913	PTPRJ_HUMAN	772	N	S
rs78244389	Q7Z407	CSMD3_HUMAN	1280	N	S
rs41276634	Q9UKF2	ADA30_HUMAN	222	N	S
rs79966207	O15031	PLXB2_HUMAN	759	N	D
rs17694522	Q3KNW5	SOAT_HUMAN	6	S	F
rs34246902	Q86UP6	CUZD1_HUMAN	31	S	R
rs61749262	P11047	LAMC1_HUMAN	1205	N	S
rs34095099	Q68BL8	OLM2B_HUMAN	213	N	S
rs2234033	P05543	THBG_HUMAN	167	S	F
rs8179199	P15144	AMPN_HUMAN	321	T	M
rs75022957	Q7Z5N4	SDK1_HUMAN	681	S	P
rs78109101	Q8TEY5	CR3L4_HUMAN	366	N	S
rs63750043	P28799	GRN_HUMAN	120	S	Y
rs11552310	P40967	PMEL_HUMAN	81	N	I
rs72650666	P01589	IL2RA_HUMAN	91	T	M
rs79314262	Q6YHK3	CD109_HUMAN	367	T	P
rs79302597	Q8WZ79	DNS2B_HUMAN	105	T	P
rs35004278	A7MBM2	DISP2_HUMAN	467	T	I
rs34499590	P48357	LEPR_HUMAN	699	T	M
rs74763375	P21860	ERBB3_HUMAN	414	N	H
rs2233901	Q02383	SEMG2_HUMAN	274	S	N
rs80328470	O95800	GPR75_HUMAN	27	T	A
rs2364652	Q13797	ITA9_HUMAN	678	S	P
rs76275854	Q8WZ79	DNS2B_HUMAN	103	N	K
rs79919093	P01583	IL1A_HUMAN	102	N	S
rs79678653	P07098	LIPG_HUMAN	329	T	P
rs74865497	Q6UWU2	GLB1L_HUMAN	245	T	I
rs75259013	Q6Q4G3	AMPQ_HUMAN	348	T	R
rs75927196	P20061	TCO1_HUMAN	218	S	I
rs77922474	Q9NPD5	SO1B3_HUMAN	151	N	S
rs61738963	Q5JRA6	MIA3_HUMAN	589	N	Y
rs75458417	P15848	ARSB_HUMAN	190	T	A
rs78198420	Q99665	I12R2_HUMAN	271	N	Y
rs79405056	P25103	NK1R_HUMAN	20	S	L
rs587660	P00738	HPT_HUMAN	243	S	P
rs79945499	Q15825	ACHA6_HUMAN	171	N	K
rs28933389	P06276	CHLE_HUMAN	271	T	M
rs57585902	Q9NPD5	SO1B3_HUMAN	147	T	A
rs12799188	Q92673	SORL_HUMAN	1460	T	I
rs11551960	P02749	APOH_HUMAN	164	S	F
rs62641754	Q5VXT5	SYPL2_HUMAN	213	N	S
rs77501817	P13688	CEAM1_HUMAN	117	T	I
rs74952055	Q9UQV4	LAMP3_HUMAN	202	T	P
rs6637826	Q8N6C5	IGSF1_HUMAN	381	N	H
rs35691189	P43146	DCC_HUMAN	702	N	S
rs79794264	Q4G148	GXLT1_HUMAN	280	T	I

## Sheet: Gain
dbSNP_ID	UniProt_AC	UniProt_ID	Position	Before	After
rs1137160	P04439	1A03_HUMAN	335	K	N
rs33952257	Q96QU6	1A1L1_HUMAN	59	D	N
	P30461	1B13_HUMAN	140	L	S
	P30685	1B35_HUMAN	138	D	N
	P30475	1B39_HUMAN	140	F	S
	Q04826	1B40_HUMAN	140	Y	S
	P30495	1B56_HUMAN	140	L	S
	P18465	1B57_HUMAN	138	D	N
	Q9TNN7	1C05_HUMAN	140	F	S
rs2308575	P10321	1C07_HUMAN	138	D	N
rs75512631	P10321	1C07_HUMAN	53	D	N
rs75429891	P26439	3BHS2_HUMAN	270	I	T
rs4986954	P26439	3BHS2_HUMAN	74	D	N
rs28929471	P01009	A1AT_HUMAN	341	D	N
rs61761869	P01009	A1AT_HUMAN	393	P	S
rs1828257	Q5TYW2	A20A1_HUMAN	698	D	N
rs1828257	Q5SQ80	A20A2_HUMAN	698	D	N
rs1828257	Q5VUR7	A20A3_HUMAN	698	D	N
rs78720419	P29274	AA2AR_HUMAN	147	G	S
rs34182094	Q8IUX4	ABC3F_HUMAN	178	A	T
rs61749451	P78363	ABCA4_HUMAN	972	T	N
rs61752389	P78363	ABCA4_HUMAN	346	K	T
rs61751411	P78363	ABCA4_HUMAN	60	A	T
rs61748532	P78363	ABCA4_HUMAN	172	G	S
rs61750157	P78363	ABCA4_HUMAN	1623	G	S
rs12443685	Q96J66	ABCCB_HUMAN	886	K	N
rs34783571	Q9UNQ0	ABCG2_HUMAN	620	D	N
rs1799958	P16219	ACADS_HUMAN	209	G	S
	Q9BYF1	ACE2_HUMAN	638	N	S
	Q9BYF1	ACE2_HUMAN	674	N	S
rs78692605	P32297	ACHA3_HUMAN	461	A	T
rs61757011	P35348	ADA1A_HUMAN	48	I	N
rs41276634	Q9UKF2	ADA30_HUMAN	222	N	S
rs79125014	Q9BZ11	ADA33_HUMAN	668	N	T
rs76866583	Q3MIX3	ADCK5_HUMAN	164	T	N
rs79704144	Q8NFM4	ADCY4_HUMAN	261	F	S
rs34342624	Q9H2P0	ADNP_HUMAN	889	S	T
rs621375	Q8N4X5	AF1L2_HUMAN	207	K	N
rs13440241	Q9NQ60	AFAF_HUMAN	240	D	N
	P06280	AGAL_HUMAN	244	D	N
	P06280	AGAL_HUMAN	409	P	T
	P06280	AGAL_HUMAN	230	A	T
rs78868118	Q5VUJ5	AGAP7_HUMAN	217	P	T
rs11758592	Q9Y4K1	AIM1_HUMAN	312	A	S
rs34219046	O43918	AIRE_HUMAN	183	T	N
rs74712664	Q13023	AKAP6_HUMAN	1779	I	N
rs61757660	O43823	AKAP8_HUMAN	427	D	N
rs61757682	P48448	AL3B2_HUMAN	296	M	T
rs17400586	P02768	ALBU_HUMAN	214	K	N
rs78574148	P02768	ALBU_HUMAN	87	D	N
rs75920790	P02768	ALBU_HUMAN	518	D	N
rs78953271	P02768	ALBU_HUMAN	344	A	T
rs17480245	Q2TAA5	ALG11_HUMAN	108	N	S
rs34829159	Q9UM73	ALK_HUMAN	704	A	T
rs61748874	Q96BT7	ALKB8_HUMAN	571	R	T
rs45458195	Q8TCU4	ALMS1_HUMAN	3871	S	T
rs61741045	Q86TB3	ALPK2_HUMAN	978	Y	N
rs3809973	Q86TB3	ALPK2_HUMAN	829	K	N
rs3826593	Q86TB3	ALPK2_HUMAN	891	T	N
	Q07075	AMPE_HUMAN	887	R	T
rs34897511	P30533	AMRP_HUMAN	116	N	S
rs76321625	Q9UJX6	ANC2_HUMAN	519	Y	S
rs76252284	Q9BY76	ANGL4_HUMAN	360	N	T
rs61751078	P01019	ANGT_HUMAN	449	P	S
rs35278753	Q9P2S6	ANKY1_HUMAN	89	D	N
rs61745807	Q9NVM4	ANM7_HUMAN	573	S	N
rs61757359	P16066	ANPRA_HUMAN	541	G	S
rs71459349	Q8NB46	ANR52_HUMAN	136	A	S
rs2703130	A6NEL2	ANR56_HUMAN	377	P	T
	P01008	ANT3_HUMAN	79	R	S
	P01008	ANT3_HUMAN	439	P	T
	P01008	ANT3_HUMAN	251	I	T
	P01008	ANT3_HUMAN	39	I	N
rs5951	P12429	ANXA3_HUMAN	19	S	N
rs75164684	Q92572	AP3S1_HUMAN	190	P	S
rs34146848	Q92624	APBP2_HUMAN	561	S	N
rs1801699	P04114	APOB_HUMAN	1914	N	S
rs1801692	P02749	APOH_HUMAN	107	S	N
rs4008658	O14520	AQP7_HUMAN	63	K	T
rs3740691	Q8N6H7	ARFG2_HUMAN	411	S	N
rs78618835	A1IGU5	ARH37_HUMAN	291	A	T
rs61413380	Q9NXL2	ARH38_HUMAN	20	A	T
rs79918620	Q9Y4B4	ARIP4_HUMAN	997	S	N
rs35216783	O95154	ARK73_HUMAN	116	D	N
rs35633732	Q8N4G2	ARL14_HUMAN	117	P	T
rs6151427	P15289	ARSA_HUMAN	440	N	S
rs25414	P15848	ARSB_HUMAN	384	S	N
rs3795251	Q8WXJ9	ASB17_HUMAN	2	S	N
	P17405	ASM_HUMAN	383	N	S
rs60950503	Q8IZT6	ASPM_HUMAN	578	D	N
rs76251783	Q2TB18	ASTE1_HUMAN	206	H	N
rs4921302	O94823	AT10B_HUMAN	1383	K	N
rs56331948	O94823	AT10B_HUMAN	543	D	N
rs28934002	P50993	AT1A2_HUMAN	378	T	N
rs75505209	Q9Y2Q0	AT8A1_HUMAN	1037	D	N
rs78774714	Q9ULI0	ATD2B_HUMAN	282	R	S
rs61801254	P18850	ATF6A_HUMAN	141	S	N
rs74993996	Q99941	ATF6B_HUMAN	544	K	N
rs17855976	Q7Z3C6	ATG9A_HUMAN	381	A	T
rs776755	Q8N6G6	ATL1_HUMAN	242	S	N
rs1801243	P35670	ATP7B_HUMAN	406	S	T
rs62128840	P30049	ATPD_HUMAN	109	D	N
rs55724025	Q13535	ATR_HUMAN	1607	S	N
rs55894265	Q13535	ATR_HUMAN	1612	N	S
rs2929155	Q9UKP4	ATS7_HUMAN	1414	G	S
rs74344827	P17735	ATTY_HUMAN	15	P	S
rs75698646	Q9UBB4	ATX10_HUMAN	428	D	N
rs34458963	Q9H6S1	AZI2_HUMAN	269	D	N
rs61733245	Q9BZR8	B2L14_HUMAN	22	I	T
rs11553037	P61769	B2MG_HUMAN	73	D	N
rs17856814	P04920	B3A2_HUMAN	1133	I	T
rs56178395	P02730	B3AT_HUMAN	160	K	N
rs55700295	O94812	BAIP3_HUMAN	66	S	N
rs61733937	P11274	BCR_HUMAN	1149	A	T
rs6629263	Q8NDZ0	BEND2_HUMAN	521	S	N
rs16832242	Q8NFU0	BEST4_HUMAN	217	Y	S
rs1045058	Q9HBH7	BEX1_HUMAN	11	S	N
rs74410123	P08236	BGLR_HUMAN	381	F	S
	P08236	BGLR_HUMAN	152	D	N
rs79335280	Q96G01	BICD1_HUMAN	713	Y	S
rs74764079	P12645	BMP3_HUMAN	67	Y	N
rs11907355	Q8NFQ5	BPIL3_HUMAN	149	P	T
rs61943901	Q8WY22	BRI3B_HUMAN	218	P	T
rs11557551	Q9H0C5	BTBD1_HUMAN	422	C	S
rs35034250	P43251	BTD_HUMAN	391	P	S
rs34998711	O60566	BUB1B_HUMAN	1004	N	S
rs76140805	Q68D86	C102B_HUMAN	116	A	S
rs572020	Q68D86	C102B_HUMAN	153	K	N
rs61751152	P15538	C11B1_HUMAN	167	D	N
rs4072797	Q9NR16	C163B_HUMAN	578	D	N
rs76676805	Q9NS00	C1GLT_HUMAN	353	N	T
rs35610488	Q9NPY3	C1QR1_HUMAN	574	D	N
rs11583872	Q5T0F9	C2D1B_HUMAN	395	Y	S
rs15396	Q8TCI5	CA088_HUMAN	97	K	N
rs17004823	Q9Y6J0	CABIN_HUMAN	225	D	N
rs12159292	Q9Y6J0	CABIN_HUMAN	220	D	N
rs121908241	O00555	CAC1A_HUMAN	798	M	T
rs41281310	Q9H251	CAD23_HUMAN	1098	N	S
	Q9H251	CAD23_HUMAN	990	D	N
rs34466743	P12830	CADH1_HUMAN	393	I	N
	P12830	CADH1_HUMAN	476	K	N
rs17853566	Q8IU99	CAHM1_HUMAN	264	H	N
rs11547562	P27797	CALR_HUMAN	286	K	N
rs5030593	P55212	CASP6_HUMAN	182	T	S
rs6069754	Q9NQ75	CASS4_HUMAN	619	T	N
rs45567233	P08311	CATG_HUMAN	125	N	S
rs76726860	P52907	CAZA1_HUMAN	44	N	S
rs3735051	Q9UI42	CBPA4_HUMAN	157	P	T
rs9854	Q9BRT8	CBWD1_HUMAN	78	F	S
rs9854	Q8IUF1	CBWD2_HUMAN	78	F	S
rs78494199	Q8NCX0	CC150_HUMAN	395	L	S
rs75630994	Q15834	CC85B_HUMAN	136	A	S
rs34995133	Q2M329	CCD96_HUMAN	435	K	N
rs76928790	Q9UK58	CCNL1_HUMAN	136	A	S
rs56325097	P51686	CCR9_HUMAN	91	A	T
rs75469859	Q8IY42	CD019_HUMAN	36	D	N
rs36072565	Q8IY42	CD019_HUMAN	56	P	S
rs11933177	Q5M9N0	CD158_HUMAN	805	K	N
	P29965	CD40L_HUMAN	147	T	N
	P29965	CD40L_HUMAN	211	T	N
rs77928789	P31358	CD52_HUMAN	10	T	N
rs34974368	P30203	CD6_HUMAN	351	S	N
rs34891279	P34810	CD68_HUMAN	281	S	T
rs9282648	P42081	CD86_HUMAN	323	D	N
rs1801515	Q12834	CDC20_HUMAN	101	P	S
rs75227257	Q99459	CDC5L_HUMAN	490	F	S
rs6457328	Q15517	CDSN_HUMAN	145	G	S
	Q15517	CDSN_HUMAN	150	S	N
rs35720901	Q5VT06	CE350_HUMAN	2735	K	N
rs16975478	Q14002	CEAM7_HUMAN	236	Y	N
rs9511510	Q9HC77	CENPJ_HUMAN	85	P	T
rs3795686	Q6P2H3	CEP85_HUMAN	213	S	N
rs36259	Q9HA82	CERS4_HUMAN	366	A	T
rs74582815	Q9H993	CF211_HUMAN	226	M	T
rs1800110	P13569	CFTR_HUMAN	967	L	S
rs34781240	Q8TBZ9	CG062_HUMAN	160	D	N
rs78564312	P10809	CH60_HUMAN	318	I	N
rs2275254	Q9BZP6	CHIA_HUMAN	354	F	S
	Q13231	CHIT1_HUMAN	102	G	S
rs73788437	Q70JA7	CHSS3_HUMAN	482	P	T
rs17694469	Q7L1S5	CHST9_HUMAN	122	S	N
rs11547071	Q9BUW7	CI016_HUMAN	41	C	S
rs41286019	Q6ZUB1	CI079_HUMAN	1161	M	T
rs443563	Q6TFL3	CI093_HUMAN	17	I	N
	O75339	CILP1_HUMAN	1101	D	N
rs41306814	Q5VWN6	CJ018_HUMAN	996	Y	N
rs11230707	Q7Z5V6	CK066_HUMAN	238	T	N
rs76048236	Q14008	CKAP5_HUMAN	1495	N	S
rs61736118	P0C7M8	CLC2L_HUMAN	149	K	N
rs61754946	Q8N1N0	CLC4F_HUMAN	146	N	S
rs77468517	Q8IZS7	CLCL1_HUMAN	50	Y	N
rs11551079	P49759	CLK1_HUMAN	5	K	N
rs17852267	Q6UXG3	CLM9_HUMAN	221	D	N
	O75503	CLN5_HUMAN	230	D	N
rs78526448	Q9HAW4	CLSPN_HUMAN	363	K	N
rs9331938	P10909	CLUS_HUMAN	328	D	N
rs2228575	P10645	CMGA_HUMAN	369	D	N
rs17776256	Q9NX78	CN101_HUMAN	245	A	S
	Q9NQW8	CNGB3_HUMAN	494	D	N
rs75770301	P21554	CNR1_HUMAN	10	D	N
rs35286882	Q6PJW8	CNST_HUMAN	28	S	N
rs17152779	P26441	CNTF_HUMAN	49	N	S
rs626578	Q9P232	CNTN3_HUMAN	630	S	N
rs72645355	P02452	CO1A1_HUMAN	326	G	S
rs1059454	P02452	CO1A1_HUMAN	1430	K	N
rs72658118	P08123	CO1A2_HUMAN	460	G	S
rs66507857	P08123	CO1A2_HUMAN	955	G	S
rs1800228	P08123	CO1A2_HUMAN	249	I	N
	P29400	CO4A5_HUMAN	219	G	S
rs3815748	P25940	CO5A3_HUMAN	1465	K	N
	P12110	CO6A2_HUMAN	876	R	S
	P12110	CO6A2_HUMAN	621	D	N
	O43405	COCH_HUMAN	109	I	N
rs76804596	Q9UH73	COE1_HUMAN	578	N	T
	Q9UMD9	COHA1_HUMAN	238	M	T
rs9382581	Q96P44	COLA1_HUMAN	560	G	S
	P01189	COLI_HUMAN	106	D	N
rs34017457	Q9BSU1	CP070_HUMAN	123	A	T
rs17861094	P04798	CP1A1_HUMAN	78	I	N
rs35979566	P20813	CP2B6_HUMAN	391	I	N
rs57702102	P05181	CP2E1_HUMAN	418	N	S
rs66515830	P51589	CP2J2_HUMAN	192	I	N
rs79128796	Q6ZWL3	CP4V2_HUMAN	191	Y	N
rs35033557	Q8IV36	CQ028_HUMAN	391	K	N
rs79564270	P24387	CRHBP_HUMAN	278	D	N
rs8033595	Q6UUV7	CRTC3_HUMAN	72	S	N
rs59691602	P82279	CRUM1_HUMAN	33	R	S
	P82279	CRUM1_HUMAN	205	I	T
rs3918018	Q99062	CSF3R_HUMAN	320	D	N
rs35443373	P13611	CSPG2_HUMAN	1577	S	N
rs28363406	P35221	CTNA1_HUMAN	219	P	S
rs61754546	O60716	CTND1_HUMAN	90	D	N
rs61750706	Q9UQB3	CTND2_HUMAN	482	A	T
rs77889636	Q9H0A9	CU056_HUMAN	101	D	N
rs34916226	Q14999	CUL7_HUMAN	1017	A	T
rs17855650	Q6ICL3	CV025_HUMAN	125	D	N
rs13306300	P04839	CY24B_HUMAN	472	G	S
	P04839	CY24B_HUMAN	156	A	T
rs74568605	Q8NEP3	DAAF1_HUMAN	58	Y	N
rs5742796	P61803	DAD1_HUMAN	83	A	T
rs78624258	Q14118	DAG1_HUMAN	557	N	T
rs10497199	A0PJW8	DAPL1_HUMAN	66	A	T
rs11710967	Q92904	DAZL_HUMAN	12	T	S
rs4813043	Q7Z7B8	DB128_HUMAN	27	K	N
rs9460973	Q9UHG0	DCDC2_HUMAN	456	K	N
rs15094	Q16698	DECR_HUMAN	333	K	N
rs77446963	Q9NUI1	DECR2_HUMAN	139	S	N
rs3170979	O15121	DEGS1_HUMAN	242	T	N
rs6464833	Q9ULE3	DEN2A_HUMAN	777	I	N
rs34884895	P15924	DESP_HUMAN	2767	T	N
rs11557099	P31040	DHSA_HUMAN	128	K	N
rs35165507	Q8IY37	DHX37_HUMAN	508	K	N
rs1049261	Q08211	DHX9_HUMAN	749	A	S
rs17258507	Q8TF46	DI3L1_HUMAN	747	N	S
rs16979312	Q14689	DIP2A_HUMAN	372	S	N
rs58846152	Q969H9	DIRC1_HUMAN	92	L	S
rs11553086	Q8N4W6	DJC22_HUMAN	62	A	T
	Q13316	DMP1_HUMAN	117	D	N
rs78160812	Q99543	DNJC2_HUMAN	455	S	T
rs56105837	P18858	DNLI1_HUMAN	647	D	N
rs56094005	O60496	DOK2_HUMAN	138	L	S
	P09172	DOPO_HUMAN	345	D	N
rs41550817	P20036	DPA1_HUMAN	104	L	S
rs10011549	Q7Z5Q5	DPOLN_HUMAN	336	G	S
rs13421193	Q8N608	DPP10_HUMAN	517	S	N
rs75457801	Q30154	DRB5_HUMAN	14	K	N
rs1789052	Q02487	DSC2_HUMAN	791	H	N
rs35630063	Q14574	DSC3_HUMAN	239	N	S
rs41468447	O60469	DSCAM_HUMAN	2004	P	S
rs75393744	Q02413	DSG1_HUMAN	681	M	T
rs3750025	Q9NZW4	DSPP_HUMAN	243	D	N
rs76586219	Q8IVF4	DYH10_HUMAN	2855	A	T
rs61743907	Q9P225	DYH2_HUMAN	3542	A	T
rs55641660	O00716	E2F3_HUMAN	195	S	N
rs4134982	O00716	E2F3_HUMAN	389	D	N
rs61343114	Q16610	ECM1_HUMAN	225	S	N
	Q92838	EDA_HUMAN	158	K	N
rs196594	Q7L9B9	EEPD1_HUMAN	416	P	S
rs11550848	P68104	EF1A1_HUMAN	309	G	S
rs11266782	P68104	EF1A1_HUMAN	74	D	N
	P98172	EFNB1_HUMAN	98	L	S
rs2303578	O75822	EIF3J_HUMAN	141	A	T
rs3815768	O00472	ELL2_HUMAN	298	A	T
rs36103207	Q9HB03	ELOV3_HUMAN	109	D	N
rs17853154	O00423	EMAL1_HUMAN	552	H	N
rs35248609	Q96AY2	EME1_HUMAN	5	K	N
rs2228539	Q14246	EMR1_HUMAN	663	M	T
rs75136619	Q8N8S7	ENAH_HUMAN	419	I	T
rs1806455	Q8NFI3	ENASE_HUMAN	506	D	N
rs4789879	Q8NFI3	ENASE_HUMAN	596	S	N
rs45466097	O75356	ENTP5_HUMAN	408	I	T
rs75517710	Q99814	EPAS1_HUMAN	571	F	S
rs1058372	P29317	EPHA2_HUMAN	99	K	N
rs34918225	P54760	EPHB4_HUMAN	882	A	T
	P01588	EPO_HUMAN	132	S	N
rs61760171	Q92731	ESR2_HUMAN	79	L	S
rs35287723	P57679	EVC_HUMAN	958	D	N
rs34026967	Q8NEV8	EXPH5_HUMAN	1686	H	N
rs3741048	Q8NEV8	EXPH5_HUMAN	777	D	N
	Q93063	EXT2_HUMAN	227	D	N
rs17857082	Q9UBQ6	EXTL2_HUMAN	315	M	T
rs75086164	Q9C073	F117A_HUMAN	168	S	N
rs3738954	Q9H5Z6	F124B_HUMAN	257	I	S
rs57534956	Q49AJ0	F135B_HUMAN	578	S	N
rs77196341	Q8NB25	F184A_HUMAN	744	H	N
rs13064394	Q7L0X2	F194A_HUMAN	455	A	S
rs17857283	Q6UWH4	F198B_HUMAN	432	G	S
rs56358292	A6NH52	FA18A_HUMAN	56	S	N
rs74163510	Q8N5W8	FA24B_HUMAN	45	N	S
	P12259	FA5_HUMAN	387	I	T
	P00451	FA8_HUMAN	1791	M	T
	P00451	FA8_HUMAN	720	G	S
	P00451	FA8_HUMAN	1971	N	T
	P00451	FA8_HUMAN	165	P	S
	P00451	FA8_HUMAN	111	A	T
	P00451	FA8_HUMAN	157	G	S
	P00451	FA8_HUMAN	585	I	T
	P00740	FA9_HUMAN	106	G	S
	P00740	FA9_HUMAN	306	N	S
	P00740	FA9_HUMAN	454	I	T
rs751019	Q14289	FAK2_HUMAN	838	K	T
rs2283432	Q9NVI1	FANCI_HUMAN	742	C	S
rs12915033	Q9NVI1	FANCI_HUMAN	1282	S	N
rs17852050	P23142	FBLN1_HUMAN	521	R	S
	P35555	FBN1_HUMAN	1048	I	T
	P35555	FBN1_HUMAN	166	C	S
	P35555	FBN1_HUMAN	705	A	T
	P35555	FBN1_HUMAN	2269	I	T
	P35555	FBN1_HUMAN	1424	P	S
	P35555	FBN1_HUMAN	2585	I	T
	P35555	FBN1_HUMAN	1909	I	T
	P35555	FBN1_HUMAN	1249	C	S
	P35555	FBN1_HUMAN	1915	R	S
	P35555	FBN1_HUMAN	560	G	S
rs78727187	P35556	FBN2_HUMAN	1381	H	N
	P35556	FBN2_HUMAN	1093	I	T
rs17160151	Q75N90	FBN3_HUMAN	2314	S	N
rs2916067	Q9Y6R7	FCGBP_HUMAN	1524	T	N
rs7851696	Q15485	FCN2_HUMAN	258	A	S
rs76995702	O14843	FFAR3_HUMAN	158	D	N
rs77444746	Q6ZNL6	FGD5_HUMAN	88	A	S
rs11553493	O76093	FGF18_HUMAN	145	K	N
rs55663805	Q9BYJ0	FGFP2_HUMAN	95	A	T
	P21802	FGFR2_HUMAN	659	K	N
rs755793	P21802	FGFR2_HUMAN	186	M	T
rs17882190	P22607	FGFR3_HUMAN	717	A	T
	P22607	FGFR3_HUMAN	513	D	N
	P22455	FGFR4_HUMAN	772	S	N
rs62319481	Q9C0D6	FHDC1_HUMAN	459	A	S
	P02671	FIBA_HUMAN	160	R	S
	P02671	FIBA_HUMAN	453	S	N
	P02675	FIBB_HUMAN	365	A	T
rs2066870	P02679	FIBG_HUMAN	140	Y	N
	P02679	FIBG_HUMAN	336	M	T
rs34006646	Q92562	FIG4_HUMAN	133	I	T
rs75448155	P20930	FILA_HUMAN	3635	D	N
rs77166567	P20930	FILA_HUMAN	2339	D	N
rs78489268	P20930	FILA_HUMAN	1196	S	N
	Q9H9S5	FKRP_HUMAN	465	Y	S
rs41269319	Q7Z7B0	FLIP1_HUMAN	443	S	N
rs1131356	O75369	FLNB_HUMAN	1157	D	N
rs35602083	P36888	FLT3_HUMAN	324	D	N
rs72549324	P31513	FMO3_HUMAN	82	M	T
rs72549327	P31513	FMO3_HUMAN	199	I	N
rs2988341	Q04609	FOLH1_HUMAN	613	S	N
	P14207	FOLR2_HUMAN	236	H	N
rs79077179	Q6ZQN5	FOXI2_HUMAN	150	I	T
rs61737961	Q01167	FOXK2_HUMAN	597	A	T
rs61729685	P14324	FPPS_HUMAN	120	I	T
rs61745880	Q5H8C1	FREM1_HUMAN	786	K	N
rs41265306	Q5H8C1	FREM1_HUMAN	1474	T	N
rs71229055	Q14331	FRG1_HUMAN	169	S	N
rs11553216	P02792	FRIL_HUMAN	148	H	N
rs17854112	A2A2Y4	FRMD3_HUMAN	287	H	N
rs74407849	P04406	G3P_HUMAN	141	D	N
	P54803	GALC_HUMAN	295	N	T
	P34059	GALNS_HUMAN	310	K	N
	P34059	GALNS_HUMAN	179	P	S
	P34059	GALNS_HUMAN	291	A	T
	P34059	GALNS_HUMAN	409	W	S
	P34059	GALNS_HUMAN	233	D	N
rs7181742	Q8TET4	GANC_HUMAN	845	F	S
rs34608132	Q5VVW2	GARL3_HUMAN	752	A	S
rs41293038	Q92538	GBF1_HUMAN	365	D	N
rs76264102	P34903	GBRA3_HUMAN	58	D	N
rs61740516	P78334	GBRE_HUMAN	372	H	N
rs3747943	Q96RT7	GCP6_HUMAN	1166	D	N
rs1800445	P04150	GCR_HUMAN	365	N	S
rs72481830	P04150	GCR_HUMAN	130	N	S
rs41285738	P35573	GDE_HUMAN	1306	F	S
	P07093	GDN_HUMAN	204	K	N
rs1812152	Q17RS7	GEN_HUMAN	92	S	T
rs59291670	P14136	GFAP_HUMAN	157	D	N
rs77431625	Q02643	GHRHR_HUMAN	132	I	N
rs17035120	Q9H1C3	GL8D2_HUMAN	37	A	T
rs74731340	P04062	GLCM_HUMAN	310	S	N
rs77834747	P04062	GLCM_HUMAN	158	I	S
	P04062	GLCM_HUMAN	229	A	T
rs56096809	P10070	GLI2_HUMAN	265	S	N
rs77498774	P10071	GLI3_HUMAN	818	C	S
rs80135821	Q9BZE0	GLIS2_HUMAN	64	K	T
rs74913870	P29992	GNA11_HUMAN	84	F	S
rs12721453	P63096	GNAI1_HUMAN	261	D	N
rs59395427	Q14749	GNMT_HUMAN	81	S	N
rs9840779	Q13439	GOGA4_HUMAN	1552	N	S
rs61742836	Q96K78	GP128_HUMAN	358	D	N
	Q8N158	GPC2_HUMAN	200	D	N
rs55969434	P42261	GRIA1_HUMAN	504	D	N
rs17855537	Q8IYS0	GRM1C_HUMAN	505	K	N
rs1051433	O00222	GRM8_HUMAN	768	I	N
rs75623611	P30550	GRPR_HUMAN	6	C	S
rs80120302	P48506	GSH1_HUMAN	347	D	N
rs2266633	P30711	GSTT1_HUMAN	141	D	N
rs2257859	Q86UP8	GTD2A_HUMAN	609	D	N
rs79764084	Q6PXP3	GTR7_HUMAN	336	I	N
rs6114068	Q9H116	GZF1_HUMAN	318	K	N
rs7532463	O60243	H6ST1_HUMAN	321	S	T
rs3958533	O60243	H6ST1_HUMAN	249	R	S
rs79728781	P61296	HAND2_HUMAN	198	K	N
rs33961916	P69905	HBA_HUMAN	7	D	N
rs34269448	P69905	HBA_HUMAN	48	D	N
	P69905	HBA_HUMAN	140	K	T
rs33914944	P68871	HBB_HUMAN	105	R	S
rs33932070	P68871	HBB_HUMAN	48	D	N
rs33987903	P68871	HBB_HUMAN	83	K	T
rs34390965	P02042	HBD_HUMAN	105	R	S
rs363125	P42858	HD_HUMAN	1720	T	N
rs1065746	P42858	HD_HUMAN	1082	D	N
rs75790599	P42858	HD_HUMAN	243	A	S
rs35653454	Q7Z353	HDX_HUMAN	193	A	T
rs78389433	Q9P2P5	HECW2_HUMAN	388	T	N
rs17305382	Q8N3C0	HELC1_HUMAN	1497	R	T
rs17052017	P13196	HEM1_HUMAN	456	S	N
rs2294851	Q5VTY9	HHAT_HUMAN	182	S	N
rs34434715	Q8NE63	HIPK4_HUMAN	106	A	T
rs61739371	Q6UWX4	HIPL2_HUMAN	705	S	N
rs61750365	Q14527	HLTF_HUMAN	804	I	T
rs12135335	Q96RW7	HMCN1_HUMAN	3919	T	N
rs41317487	Q96RW7	HMCN1_HUMAN	3716	K	T
rs75638886	P37235	HPCL1_HUMAN	162	G	S
rs9898	P04196	HRG_HUMAN	204	P	S
rs2067466	P35367	HRH1_HUMAN	19	K	N
rs3803752	Q4G112	HSF5_HUMAN	473	S	N
rs73311647	Q9BQS6	HSPB9_HUMAN	8	F	S
rs61743695	P57058	HUNK_HUMAN	630	P	S
rs10253916	O60921	HUS1_HUMAN	269	D	N
rs34528355	O43248	HXC11_HUMAN	119	G	S
rs35606176	Q00444	HXC5_HUMAN	11	K	N
rs35677390	P52789	HXK2_HUMAN	332	G	S
rs75116348	Q8NAC3	I17RC_HUMAN	56	S	N
rs9986532	Q9P2D0	IBTK_HUMAN	947	D	N
rs74347281	P14735	IDE_HUMAN	127	Y	S
rs76377051	P14735	IDE_HUMAN	673	F	S
	P22304	IDS_HUMAN	108	Y	S
	P35475	IDUA_HUMAN	75	A	T
rs34932081	Q53G44	IF44L_HUMAN	104	A	T
rs1990760	Q9BYX4	IFIH1_HUMAN	946	A	T
rs1062961	Q5T764	IFT1B_HUMAN	246	S	N
rs74146921	Q5T764	IFT1B_HUMAN	102	A	S
rs61746708	Q8WYA0	IFT81_HUMAN	406	S	N
rs35385418	P08069	IGF1R_HUMAN	134	R	S
rs14367	P01344	IGF2_HUMAN	120	K	N
	P01877	IGHA2_HUMAN	93	P	S
rs58583961	Q6WRI0	IGS10_HUMAN	795	D	N
rs2205204	Q9NSI5	IGSF5_HUMAN	49	R	T
rs11465797	Q5VWK5	IL23R_HUMAN	175	T	N
	P31785	IL2RG_HUMAN	125	Y	N
rs35482671	P08700	IL3_HUMAN	60	N	S
rs161704	Q8NI17	IL31R_HUMAN	497	S	N
rs41291147	Q16891	IMMT_HUMAN	148	I	N
rs34375459	Q9BZV3	IMPG2_HUMAN	344	K	N
rs9754221	P48551	INAR2_HUMAN	42	K	N
rs2229207	P48551	INAR2_HUMAN	8	F	S
	P38484	INGR2_HUMAN	168	T	N
rs4723010	O95050	INMT_HUMAN	28	D	N
rs17507577	Q1MX18	INSC_HUMAN	333	D	N
rs61748860	Q1MX18	INSC_HUMAN	416	I	S
	P06213	INSR_HUMAN	386	G	S
rs79705605	O94829	IPO13_HUMAN	257	D	N
rs34712374	Q02556	IRF8_HUMAN	97	D	N
rs76110593	Q9Y4H2	IRS2_HUMAN	667	S	N
	O14498	ISLR_HUMAN	183	D	N
rs75622274	P08514	ITA2B_HUMAN	405	I	T
rs78558193	P08514	ITA2B_HUMAN	821	G	S
rs61734184	P20701	ITAL_HUMAN	913	A	T
	P05107	ITB2_HUMAN	284	G	S
	P05106	ITB3_HUMAN	145	D	N
rs75880837	Q8WWU7	ITLN2_HUMAN	177	A	T
rs807535	Q5VV43	K0319_HUMAN	991	K	N
rs79339979	Q6ZU52	K0408_HUMAN	509	P	T
rs11643103	O60303	K0556_HUMAN	535	A	S
rs79390097	Q9ULI1	K1239_HUMAN	366	T	N
rs11225090	Q9P2H0	K1377_HUMAN	281	I	T
rs7917566	Q9P266	K1462_HUMAN	494	D	N
rs58852768	P13645	K1C10_HUMAN	156	R	S
rs61282718	Q99456	K1C12_HUMAN	135	R	S
rs59970018	P13646	K1C13_HUMAN	112	N	S
rs59271739	P02533	K1C14_HUMAN	116	K	N
rs61536893	P02533	K1C14_HUMAN	377	I	N
rs60171927	P02533	K1C14_HUMAN	123	N	S
rs59328451	P08779	K1C16_HUMAN	354	K	N
rs60723330	P08779	K1C16_HUMAN	125	N	S
rs59151893	Q04695	K1C17_HUMAN	92	N	S
rs61622714	P35908	K22E_HUMAN	182	I	N
rs57781042	P13647	K2C5_HUMAN	179	F	S
rs57126929	P02538	K2C6A_HUMAN	167	I	N
rs61145796	P02538	K2C6A_HUMAN	174	F	S
rs76105568	P31323	KAP3_HUMAN	397	A	S
rs56287972	P22612	KAPCG_HUMAN	251	I	N
rs28763868	O60662	KBTBA_HUMAN	271	A	T
rs61784690	Q16322	KCA10_HUMAN	136	P	S
rs3748729	Q16322	KCA10_HUMAN	258	S	N
rs80234000	Q92953	KCNB2_HUMAN	230	N	T
rs75377064	Q12809	KCNH2_HUMAN	1026	P	S
rs11545347	P12277	KCRB_HUMAN	22	D	N
rs78365141	Q9ULH0	KDIS_HUMAN	1690	A	T
rs1048289	Q14145	KEAP1_HUMAN	349	D	N
	O60938	KERA_HUMAN	247	N	S
rs77082286	Q9NS87	KIF15_HUMAN	1081	K	N
rs1063354	Q12756	KIF1A_HUMAN	1245	D	N
rs56094246	P10721	KIT_HUMAN	715	S	N
rs62248948	O94889	KLH18_HUMAN	102	A	T
rs61910739	Q2WGJ6	KLH38_HUMAN	15	D	N
rs61752567	Q9UBX7	KLK11_HUMAN	11	K	N
rs3752472	Q9UEF7	KLOT_HUMAN	514	P	S
rs34626728	P24043	LAMA2_HUMAN	96	R	S
rs35639250	Q16787	LAMA3_HUMAN	1515	S	N
rs70940813	Q16363	LAMA4_HUMAN	324	K	N
rs2528693	A4D0S4	LAMB4_HUMAN	1612	R	S
rs9577230	P11279	LAMP1_HUMAN	309	I	T
rs35761089	P42166	LAP2A_HUMAN	478	K	N
rs2230419	Q14739	LBR_HUMAN	154	S	N
rs11558767	O95447	LCA5L_HUMAN	547	G	S
rs2303138	Q9UIQ6	LCAP_HUMAN	763	A	T
rs45578835	Q6JVE5	LCN12_HUMAN	125	D	N
rs72658860	P01130	LDLR_HUMAN	324	G	S
rs72658857	P01130	LDLR_HUMAN	232	A	T
	P01130	LDLR_HUMAN	175	D	N
	P01130	LDLR_HUMAN	224	D	N
	P01130	LDLR_HUMAN	304	D	N
rs34353827	Q96DT0	LEG12_HUMAN	238	H	N
	P06858	LIPL_HUMAN	361	A	T
rs1061680	Q8NHL6	LIRB1_HUMAN	142	I	T
rs17121605	Q96L50	LLR1_HUMAN	96	I	N
rs58362413	P02545	LMNA_HUMAN	520	W	S
rs59981161	P02545	LMNA_HUMAN	486	K	N
rs75417639	Q6P5Q4	LMOD2_HUMAN	221	I	T
rs9835034	Q0VAK6	LMOD3_HUMAN	263	I	T
rs17027133	P50851	LRBA_HUMAN	1677	N	S
rs76618230	Q8N7C0	LRC52_HUMAN	161	G	S
rs17131746	Q6P9F7	LRC8B_HUMAN	288	D	N
rs78041038	Q9C099	LRCC1_HUMAN	940	D	N
rs4698797	Q3SXY7	LRIT3_HUMAN	130	S	N
rs2347131	Q3SXY7	LRIT3_HUMAN	441	A	T
rs74357167	Q7Z4F1	LRP10_HUMAN	518	D	N
	O75096	LRP4_HUMAN	137	D	N
	O75197	LRP5_HUMAN	683	D	N
rs41287878	Q96NW7	LRRC7_HUMAN	80	D	N
rs35602796	Q5S007	LRRK2_HUMAN	1869	M	T
rs33958906	Q5S007	LRRK2_HUMAN	1542	P	S
rs35303786	Q5S007	LRRK2_HUMAN	1646	M	T
rs75148313	Q5S007	LRRK2_HUMAN	973	S	N
rs34349826	P01229	LSHB_HUMAN	35	I	T
	P22888	LSHR_HUMAN	152	I	T
rs34259399	Q86X29	LSR_HUMAN	363	S	N
rs35932273	P29376	LTK_HUMAN	535	D	N
rs76839502	Q6IAA8	LTOR1_HUMAN	66	I	S
	P10253	LYAG_HUMAN	575	Y	S
	P10253	LYAG_HUMAN	318	M	T
	P10253	LYAG_HUMAN	489	D	N
rs41272475	P16581	LYAM2_HUMAN	296	K	T
rs73064420	Q9NQ48	LZTL1_HUMAN	241	A	T
rs9352000	Q8N884	M21D1_HUMAN	35	T	N
rs702689	Q13233	M3K1_HUMAN	806	D	N
rs9483934	Q99683	M3K5_HUMAN	950	K	N
rs78892140	Q9Y2E5	MA2B2_HUMAN	724	N	T
rs3735615	Q6ZN28	MACC1_HUMAN	804	R	T
rs75905809	Q13477	MADCA_HUMAN	267	K	N
rs72970252	Q13477	MADCA_HUMAN	234	D	N
rs62130833	Q13477	MADCA_HUMAN	242	D	N
rs34750184	Q5VSG8	MANEL_HUMAN	374	N	S
rs17375215	Q9H8J5	MANS1_HUMAN	165	D	N
rs74740338	P23368	MAOM_HUMAN	211	A	S
rs77428501	Q9NZL9	MAT2B_HUMAN	272	P	S
rs62640879	Q7Z434	MAVS_HUMAN	413	G	S
	O43462	MBTP2_HUMAN	475	F	S
rs41305517	P08183	MDR1_HUMAN	800	D	N
rs5937067	Q93074	MED12_HUMAN	671	S	N
rs3751108	Q9BV36	MELPH_HUMAN	163	D	N
rs77632647	Q14D04	MELT_HUMAN	356	F	S
	Q29980	MICB_HUMAN	291	G	S
rs75350722	Q9BYG3	MK67I_HUMAN	57	D	N
rs55770282	Q969V6	MKL1_HUMAN	333	S	N
rs61739593	Q8IZD2	MLL5_HUMAN	292	Y	S
rs61755260	Q9H3L0	MMAD_HUMAN	186	M	T
rs11835665	Q9ULZ9	MMP17_HUMAN	529	D	N
rs2290057	Q86VD1	MORC1_HUMAN	767	S	N
rs55811347	Q13163	MP2K5_HUMAN	428	A	T
rs4084080	Q2M385	MPEG1_HUMAN	251	K	T
rs34011085	O75439	MPPB_HUMAN	413	D	N
rs56131651	Q92887	MRP2_HUMAN	281	S	N
rs72653775	O95255	MRP6_HUMAN	562	M	T
rs78448965	Q96J65	MRP9_HUMAN	806	I	N
rs41295272	P52701	MSH6_HUMAN	1113	I	T
rs63751064	P52701	MSH6_HUMAN	1303	A	T
	Q01726	MSHR_HUMAN	281	N	S
	Q01726	MSHR_HUMAN	120	I	T
rs73551702	P04733	MT1F_HUMAN	56	K	N
rs11203910	Q9ULD2	MTUS1_HUMAN	287	K	N
rs75727765	Q9H3R2	MUC13_HUMAN	61	P	S
rs1596797	Q8WXI7	MUC16_HUMAN	1266	K	N
rs10402538	Q8WXI7	MUC16_HUMAN	2747	K	N
rs10406202	Q8WXI7	MUC16_HUMAN	1041	P	S
rs74534379	Q685J3	MUC17_HUMAN	3099	T	N
rs77700763	Q685J3	MUC17_HUMAN	1390	N	T
rs71557228	Q685J3	MUC17_HUMAN	1723	T	N
rs4729652	Q685J3	MUC17_HUMAN	1246	T	N
rs2943502	Q9HC84	MUC5B_HUMAN	2194	M	T
rs41436144	Q8TAX7	MUC7_HUMAN	321	D	N
rs75057523	P20592	MX2_HUMAN	90	Y	S
rs79958576	P10244	MYBB_HUMAN	191	S	N
rs4645959	P01106	MYC_HUMAN	11	N	S
rs28928909	P23409	MYF6_HUMAN	112	A	S
rs78119755	P11055	MYH3_HUMAN	612	K	N
rs12949680	Q9Y623	MYH4_HUMAN	594	A	T
rs45526433	P12883	MYH7_HUMAN	828	P	S
rs11714841	Q9NPC7	MYNN_HUMAN	530	D	N
rs55920976	O00160	MYO1F_HUMAN	1021	K	N
rs3737274	Q8NEV4	MYO3A_HUMAN	204	D	N
rs34918608	Q8NEV4	MYO3A_HUMAN	1032	A	T
rs61748909	Q6PIF6	MYO7B_HUMAN	1946	D	N
rs3845153	Q5VU43	MYOME_HUMAN	2146	A	T
	P25189	MYP0_HUMAN	138	K	N
	P25189	MYP0_HUMAN	118	D	N
	P25189	MYP0_HUMAN	109	D	N
rs10997975	Q86TC9	MYPN_HUMAN	691	S	N
rs2151910	Q8TD07	N2DL4_HUMAN	82	Y	N
rs61735952	Q02083	NAAA_HUMAN	225	S	N
rs61735953	Q02083	NAAA_HUMAN	223	T	N
rs79551629	Q9C000	NALP1_HUMAN	1211	S	N
rs2297653	P49321	NASP_HUMAN	618	M	T
rs3992690	Q5RGN0	NBPFN_HUMAN	164	S	T
rs35654962	O15394	NCAM2_HUMAN	347	D	N
rs61753149	O75376	NCOR1_HUMAN	2182	A	T
rs56154130	P52848	NDST1_HUMAN	357	G	S
rs61760406	P08473	NEP_HUMAN	666	I	T
rs17288108	Q9HB63	NET4_HUMAN	205	Y	N
rs4795581	P21359	NF1_HUMAN	80	Y	S
rs41277234	Q9Y4Z2	NGN3_HUMAN	181	S	N
	P14543	NID1_HUMAN	1036	F	S
rs73149642	Q6NVV3	NIPA3_HUMAN	381	N	S
rs2291703	Q6KC79	NIPBL_HUMAN	384	N	S
rs80358358	Q6KC79	NIPBL_HUMAN	1474	R	S
rs2306512	Q9NVX2	NLE1_HUMAN	434	S	N
rs35500631	Q86UT6	NLRX1_HUMAN	843	A	S
rs77029288	Q12879	NMDE1_HUMAN	1436	N	S
rs2287059	Q9BSC4	NOL10_HUMAN	635	D	N
rs34688635	Q9Y5S8	NOX1_HUMAN	360	D	N
rs2277553	Q96PH1	NOX5_HUMAN	523	K	N
rs79119325	Q14207	NPAT_HUMAN	1067	D	N
	O15118	NPC1_HUMAN	1066	T	N
	O15118	NPC1_HUMAN	242	D	N
	O15118	NPC1_HUMAN	703	F	S
rs34376117	O75607	NPM3_HUMAN	16	S	N
rs34044544	Q06495	NPT2A_HUMAN	450	G	S
rs78728223	Q15466	NR0B2_HUMAN	170	K	N
rs12974387	P10588	NR2F6_HUMAN	89	S	N
rs1043895	Q92823	NRCAM_HUMAN	710	K	N
rs10503929	Q02297	NRG1_HUMAN	289	M	T
rs79750907	O60462	NRP2_HUMAN	280	P	S
rs34165241	Q96L73	NSD1_HUMAN	2261	M	T
rs9575	Q9UNZ2	NSF1C_HUMAN	290	D	N
rs56360376	P49790	NU153_HUMAN	1214	S	N
rs34388616	O95989	NUDT3_HUMAN	38	S	N
rs61747498	Q9BZD4	NUF2_HUMAN	158	A	T
rs34902971	O15504	NUPL2_HUMAN	392	K	N
rs62637035	Q9GZU5	NYX_HUMAN	312	N	S
rs863363	Q8NGY0	O10X1_HUMAN	60	I	T
rs79962962	Q8NGS6	O13C3_HUMAN	187	A	T
rs61742803	Q8NGZ3	O13G1_HUMAN	89	I	S
rs34397542	Q8NH01	O2T11_HUMAN	88	I	N
rs17224476	Q8TCB6	O51E1_HUMAN	10	S	N
rs78074092	A6NMU1	O52A4_HUMAN	220	T	N
rs1131476	P00973	OAS1_HUMAN	352	A	T
rs1804488	P00973	OAS1_HUMAN	330	P	S
rs41333251	P30953	OR1E1_HUMAN	27	C	S
rs1962091	Q8NGS3	OR1J1_HUMAN	318	N	S
rs6657127	Q8N628	OR2C3_HUMAN	68	P	S
rs61732185	Q9GZK4	OR2H1_HUMAN	63	D	N
rs4916129	Q8NG81	OR2M7_HUMAN	191	D	N
rs61737927	Q8NGV0	OR2Y1_HUMAN	65	H	N
rs10902343	Q8NH83	OR4A5_HUMAN	6	N	S
rs7931261	Q8NH85	OR5R1_HUMAN	7	I	T
rs61732941	Q8N146	OR8H3_HUMAN	73	S	N
rs17150021	Q8N0Y5	OR8I2_HUMAN	139	K	N
rs76688946	Q8NGQ6	OR9I1_HUMAN	161	T	N
rs35739767	Q99650	OSMR_HUMAN	800	S	T
rs72554339	P00480	OTC_HUMAN	88	K	N
rs72558441	P00480	OTC_HUMAN	260	L	S
rs10916668	Q5T2D3	OTUD3_HUMAN	333	A	T
rs1126656	Q12889	OVGP1_HUMAN	514	Y	N
rs395763	A8CG34	P121C_HUMAN	1146	G	S
rs78476006	Q99571	P2RX4_HUMAN	186	T	S
rs28934571	P04637	P53_HUMAN	249	R	S
rs28934873	P04637	P53_HUMAN	133	M	T
rs2227685	P05121	PAI1_HUMAN	255	T	N
rs45494092	Q86YC2	PALB2_HUMAN	337	L	S
rs75841596	A6NDB9	PALM3_HUMAN	604	D	N
rs35216474	Q6UXH9	PAMR1_HUMAN	511	K	N
rs973126	O43252	PAPS1_HUMAN	12	K	N
rs2230849	P25116	PAR1_HUMAN	187	Y	N
rs62623567	Q3YEC7	PARF_HUMAN	466	D	N
rs2563389	Q9BZA7	PC11X_HUMAN	980	K	N
rs2535649	P57723	PCBP4_HUMAN	15	S	N
rs323872	P57723	PCBP4_HUMAN	198	G	S
rs17119218	Q9Y5I1	PCDAB_HUMAN	418	W	S
rs3733698	Q9Y5E5	PCDB4_HUMAN	255	P	S
rs17844568	Q9UN67	PCDBA_HUMAN	487	T	N
rs10132601	Q16822	PCKGM_HUMAN	64	D	N
rs11648131	Q8N807	PDILT_HUMAN	446	D	N
rs78651076	Q15119	PDK2_HUMAN	150	N	T
rs35411942	O15018	PDZD2_HUMAN	696	N	S
rs58739356	Q9ULD6	PDZD6_HUMAN	238	D	N
rs79053088	P43116	PE2R2_HUMAN	223	I	T
rs1050555	P30086	PEBP1_HUMAN	26	H	N
rs28504146	Q9HAT8	PELI2_HUMAN	280	A	T
rs55929952	P05164	PERM_HUMAN	58	D	N
	P16112	PGCA_HUMAN	2266	D	N
rs28404490	Q96PD5	PGRP2_HUMAN	257	T	N
rs62391555	Q9H814	PHAX_HUMAN	64	D	N
	P78562	PHEX_HUMAN	720	A	T
rs76587414	Q92576	PHF3_HUMAN	1503	T	N
rs4466466	Q13371	PHLP_HUMAN	218	K	N
rs12168672	P42356	PI4KA_HUMAN	1124	D	N
rs35013406	Q13492	PICAL_HUMAN	501	I	T
rs2444042	Q92521	PIGB_HUMAN	551	K	T
rs17851554	Q92521	PIGB_HUMAN	484	L	S
rs11541086	Q9NWT1	PK1IP_HUMAN	310	K	N
rs2549677	P98161	PKD1_HUMAN	1092	M	T
rs5766863	Q9NTG1	PKDRE_HUMAN	1930	S	N
	P08F94	PKHD1_HUMAN	3177	I	T
rs17054318	Q9ULL1	PKHG1_HUMAN	1321	L	S
rs77265473	Q6ZWE6	PKHM3_HUMAN	164	K	N
rs73669966	Q6P5Z2	PKN3_HUMAN	450	G	S
rs11545163	O14939	PLD2_HUMAN	804	A	T
rs56271257	Q96Q06	PLIN4_HUMAN	312	S	N
rs17855444	Q9H4B4	PLK3_HUMAN	491	D	N
rs56043017	O00444	PLK4_HUMAN	519	W	S
	Q02809	PLOD1_HUMAN	667	A	T
	O60568	PLOD3_HUMAN	223	N	S
rs4962237	Q6ZV29	PLPL7_HUMAN	1050	D	N
rs76762037	O43157	PLXB1_HUMAN	1737	N	T
rs1145231	P54277	PMS1_HUMAN	394	M	T
rs62261067	Q8NBT0	POC1A_HUMAN	152	K	N
rs3094258	Q9UBT6	POLK_HUMAN	39	I	T
rs35496669	Q9H8P0	PORED_HUMAN	189	Y	S
rs12627991	Q6S545	POTEH_HUMAN	279	A	T
rs12627991	A6NI47	POTEM_HUMAN	242	A	T
rs2818572	A6NI47	POTEM_HUMAN	434	P	T
rs2306134	Q8TF05	PP4R1_HUMAN	593	S	N
rs17850033	P62937	PPIA_HUMAN	89	I	T
rs35922254	Q13356	PPIL2_HUMAN	516	D	N
rs17148347	Q6ZSY5	PPR3F_HUMAN	351	F	S
rs35830400	Q96BP3	PPWD1_HUMAN	5	S	N
rs12140547	Q6ZP29	PQLC2_HUMAN	16	S	N
rs1812242	O95522	PRA12_HUMAN	157	M	T
rs3204802	O60811	PRAM2_HUMAN	216	C	S
rs4285708	O60810	PRAM4_HUMAN	135	K	T
rs4285708	Q5TYX0	PRAM5_HUMAN	133	K	T
rs2153358	Q5VWM5	PRAM9_HUMAN	135	K	T
rs2857704	P48634	PRC2A_HUMAN	846	A	T
rs41269805	Q13029	PRDM2_HUMAN	910	T	N
rs11784582	Q70Z35	PREX2_HUMAN	312	D	N
	P04156	PRIO_HUMAN	198	F	S
rs1802419	O75569	PRKRA_HUMAN	128	I	N
	P07225	PROS_HUMAN	168	N	S
	P23942	PRPH2_HUMAN	184	Y	S
	P23942	PRPH2_HUMAN	216	P	S
rs17173152	Q16557	PSG3_HUMAN	199	K	N
rs1065524	Q9UQ74	PSG8_HUMAN	387	K	N
rs63750569	P49768	PSN1_HUMAN	206	G	S
rs3748800	P10586	PTPRF_HUMAN	562	D	N
rs55870162	Q9HD43	PTPRH_HUMAN	232	D	N
	O14522	PTPRT_HUMAN	209	A	T
rs61732005	P23471	PTPRZ_HUMAN	1384	D	N
rs7835798	P48651	PTSS1_HUMAN	423	T	N
rs549990	Q9BZE2	PUS3_HUMAN	46	A	S
rs35184928	Q16769	QPCT_HUMAN	152	R	T
rs2302310	Q96P65	QRFPR_HUMAN	344	L	S
rs2528353	P0C881	R10B1_HUMAN	765	M	T
rs1040461	Q9ULC3	RAB23_HUMAN	207	G	S
rs61758749	P51148	RAB5C_HUMAN	67	D	N
rs28363243	Q92698	RAD54_HUMAN	583	I	T
rs35941954	Q9P0K7	RAI14_HUMAN	45	S	N
rs77683928	Q8IUD2	RB6I2_HUMAN	660	K	N
rs80305213	Q96PK6	RBM14_HUMAN	194	S	T
rs61733108	Q9NW13	RBM28_HUMAN	94	N	S
rs2949962	P49792	RBP2_HUMAN	2597	F	S
rs2557914	P49792	RBP2_HUMAN	755	D	N
rs35118262	P07949	RET_HUMAN	278	T	N
rs55799610	Q6H3X3	RET1G_HUMAN	68	S	N
rs17853366	Q9BXF6	RFIP5_HUMAN	599	H	N
rs9619258	O75679	RFPL3_HUMAN	126	D	N
rs2288846	P48378	RFX2_HUMAN	86	A	T
rs2699563	Q99666	RGPD5_HUMAN	1576	P	S
rs2699562	Q99666	RGPD5_HUMAN	1409	R	T
rs2557914	Q99666	RGPD5_HUMAN	755	D	N
rs2951269	Q99666	RGPD5_HUMAN	593	F	S
rs2699563	O14715	RGPD8_HUMAN	1576	P	S
rs2699562	O14715	RGPD8_HUMAN	1409	R	T
rs2557914	O14715	RGPD8_HUMAN	755	D	N
rs2951269	O14715	RGPD8_HUMAN	593	F	S
rs55918931	Q5JS13	RGPS1_HUMAN	290	S	N
rs56011706	Q13017	RHG05_HUMAN	952	D	N
rs61758880	Q52LW3	RHG29_HUMAN	513	I	T
rs56121579	Q99496	RING2_HUMAN	175	D	N
rs34872409	Q13546	RIPK1_HUMAN	404	A	S
rs11546505	P26373	RL13_HUMAN	29	P	S
rs1802638	P47914	RL29_HUMAN	62	A	S
rs11548027	P39023	RL3_HUMAN	42	H	N
rs61739876	Q9NWS8	RMND1_HUMAN	149	K	N
rs2405432	Q8N4F7	RN175_HUMAN	322	I	N
rs35342496	Q9NRR4	RNC_HUMAN	67	P	T
rs62001565	Q96EP0	RNF31_HUMAN	640	K	N
	Q9HCK4	ROBO2_HUMAN	945	I	T
rs2230774	O75116	ROCK2_HUMAN	431	T	N
rs2336219	O15446	RPA34_HUMAN	394	D	N
rs61752909	Q16518	RPE65_HUMAN	341	L	S
rs11553443	Q9Y3A4	RRP7A_HUMAN	58	K	N
rs4841	P62263	RS14_HUMAN	50	K	N
rs11552835	P08708	RS17_HUMAN	33	R	S
rs11551065	P62854	RS26_HUMAN	94	D	N
rs11546205	P23396	RS3_HUMAN	24	F	S
rs41267755	Q86UC2	RSPH3_HUMAN	92	P	S
rs1802733	P51398	RT29_HUMAN	388	P	T
rs57526188	Q9Y3I0	RTCB_HUMAN	206	K	N
	P55017	S12A3_HUMAN	613	G	S
rs1782674	P46059	S15A1_HUMAN	383	D	N
rs272893	Q9H015	S22A4_HUMAN	306	I	T
rs57814887	P50443	S26A2_HUMAN	506	S	N
rs13107325	Q9C0K1	S39A8_HUMAN	391	A	T
rs6875902	Q8TF17	S3TC2_HUMAN	468	A	S
rs35420663	Q8IXA5	SACA3_HUMAN	128	A	T
rs35865691	Q9NZJ4	SACS_HUMAN	2017	K	N
rs78827970	Q9NZJ4	SACS_HUMAN	2709	K	N
rs34482854	Q9NZJ4	SACS_HUMAN	162	A	T
rs76377166	Q5K651	SAMD9_HUMAN	332	I	T
rs10239435	Q5K651	SAMD9_HUMAN	449	N	S
rs11545897	P02743	SAMP_HUMAN	4	P	S
rs11553330	P67812	SC11A_HUMAN	119	A	T
rs11541628	O94979	SC31A_HUMAN	854	A	S
	P13866	SC5A1_HUMAN	28	D	N
rs78888724	Q9NY91	SC5A4_HUMAN	252	S	N
rs1064845	Q9Y289	SC5A6_HUMAN	492	S	N
rs2228673	P31645	SC6A4_HUMAN	201	K	N
rs1805091	Q9Y345	SC6A5_HUMAN	463	D	N
rs12908445	Q8TAC9	SCAM5_HUMAN	35	S	N
rs34794176	O95171	SCEL_HUMAN	59	G	S
rs77539498	Q6NUK1	SCMC1_HUMAN	377	A	S
	P35498	SCN1A_HUMAN	252	I	N
	P35498	SCN1A_HUMAN	194	D	N
rs3731762	Q9NY46	SCN3A_HUMAN	1803	D	N
	P35499	SCN4A_HUMAN	804	S	N
	Q14524	SCN5A_HUMAN	319	G	S
	Q14524	SCN5A_HUMAN	941	S	N
rs61759926	P51168	SCNNB_HUMAN	589	G	S
rs9911502	Q7Z6J9	SEN54_HUMAN	347	K	N
rs17790811	A8MV23	SERP3_HUMAN	143	D	N
rs76061219	Q7Z333	SETX_HUMAN	1191	R	S
rs12344006	Q7Z333	SETX_HUMAN	1221	K	N
rs75563193	Q8N474	SFRP1_HUMAN	104	N	T
rs35683622	Q8NE28	SGK71_HUMAN	615	G	S
rs11556220	Q9NP31	SH22A_HUMAN	134	S	N
rs6259	P04278	SHBG_HUMAN	356	D	N
rs35046724	Q92529	SHC3_HUMAN	224	S	N
	Q15465	SHH_HUMAN	147	D	N
	Q15465	SHH_HUMAN	255	I	N
rs61736300	O15357	SHIP2_HUMAN	267	K	N
rs2034891	Q96PQ1	SIG12_HUMAN	81	P	T
rs45447697	Q9Y286	SIGL7_HUMAN	214	S	N
rs77934575	Q96ST3	SIN3A_HUMAN	318	F	S
rs1734491	Q9NTG7	SIRT3_HUMAN	255	T	N
rs56156264	Q9UBY0	SL9A2_HUMAN	771	D	N
rs56168731	Q68D06	SLN13_HUMAN	635	P	T
rs76165638	Q9NTJ3	SMC4_HUMAN	587	K	N
rs12449313	Q8TEV9	SMCR8_HUMAN	636	N	S
rs34282921	O95473	SNG4_HUMAN	50	M	T
rs3812561	Q5SXM2	SNPC4_HUMAN	1448	P	S
rs6078529	O15079	SNPH_HUMAN	364	A	S
rs9628637	Q96DI7	SNR40_HUMAN	130	D	N
	Q9Y6L6	SO1B1_HUMAN	241	D	N
rs72874286	Q3KNW5	SOAT_HUMAN	185	R	T
rs3741676	O14508	SOCS2_HUMAN	52	S	N
rs76549267	O14512	SOCS7_HUMAN	270	T	N
rs41291854	Q9UPU3	SORC3_HUMAN	1172	S	N
rs4904448	Q9P0W8	SPAT7_HUMAN	2	D	N
rs61733410	P29508	SPB3_HUMAN	240	D	N
	P51688	SPHM_HUMAN	88	M	T
	P51688	SPHM_HUMAN	44	A	T
rs6032259	P49223	SPIT3_HUMAN	77	L	S
rs77015733	Q2M3C7	SPKAP_HUMAN	41	I	T
rs78069432	O95149	SPN1_HUMAN	236	P	S
rs79785026	Q96L03	SPT17_HUMAN	130	A	T
rs1044032	Q9Y6N5	SQRD_HUMAN	264	I	T
rs80170948	Q8N9Q2	SR1IP_HUMAN	121	K	N
rs75353721	Q9UHB9	SRP68_HUMAN	538	A	T
rs75075377	Q9GZT4	SRR_HUMAN	82	H	N
rs61747731	Q9UQ35	SRRM2_HUMAN	2324	P	S
rs61731165	Q8TE77	SSH3_HUMAN	142	D	N
rs12313670	Q14714	SSPN_HUMAN	186	S	N
rs78819913	Q9Y5Y6	ST14_HUMAN	448	D	N
rs79580715	P50224	ST1A3_HUMAN	288	S	N
rs76702149	Q8WWQ8	STAB2_HUMAN	949	I	T
rs34027859	Q9NRP7	STK36_HUMAN	329	D	N
	P08842	STS_HUMAN	372	W	S
rs6125068	Q8IWU5	SULF2_HUMAN	583	S	N
rs78725110	Q496J9	SV2C_HUMAN	106	I	N
rs31244	Q496J9	SV2C_HUMAN	543	D	N
rs10817025	Q4LDE5	SVEP1_HUMAN	899	K	T
rs498512	Q5JTZ9	SYAM_HUMAN	869	K	N
rs9629996	Q8N0S2	SYCE1_HUMAN	338	D	N
rs6071006	Q9BX26	SYCP2_HUMAN	751	T	N
rs75334479	Q8NF91	SYNE1_HUMAN	7434	N	T
rs77221231	Q8NF91	SYNE1_HUMAN	3039	K	N
rs16977447	Q9H2B2	SYT4_HUMAN	142	S	N
rs17218950	Q8N4U5	T11L2_HUMAN	261	D	N
rs41285314	Q86VY9	T200A_HUMAN	351	I	T
rs75905892	P35269	T2FA_HUMAN	105	K	T
rs80305648	Q53R12	T4S20_HUMAN	125	N	S
rs80061327	O14804	TAAR5_HUMAN	233	I	N
rs8192626	Q969N4	TAAR8_HUMAN	153	S	N
rs79177471	O75410	TACC1_HUMAN	399	S	N
rs2420985	O95359	TACC2_HUMAN	1356	K	N
rs73370132	O95359	TACC2_HUMAN	1393	D	N
rs11540607	Q16514	TAF12_HUMAN	4	F	S
rs61743065	Q53T94	TAF1B_HUMAN	323	S	N
rs34353010	O75529	TAF5L_HUMAN	549	D	N
rs55898501	Q9H2D6	TARA_HUMAN	451	P	S
	P10636	TAU_HUMAN	574	K	T
rs11266777	P68363	TBA1B_HUMAN	192	H	N
rs11266777	Q9BQE3	TBA1C_HUMAN	192	H	N
rs36088178	Q96BZ9	TBC20_HUMAN	79	N	S
rs1292053	Q9UJT1	TBD_HUMAN	76	M	T
rs80211791	Q969Z0	TBRG4_HUMAN	572	N	T
rs79618899	O95935	TBX18_HUMAN	280	D	N
rs2297336	Q5JU00	TCTE1_HUMAN	261	F	S
rs12066948	Q8NAT2	TDRD5_HUMAN	104	M	T
rs11556640	Q9NYB0	TE2IP_HUMAN	153	R	S
rs17574371	P42680	TEC_HUMAN	419	K	N
	O75443	TECTA_HUMAN	813	N	T
rs6664276	Q9UQP3	TENN_HUMAN	440	R	S
rs74412312	Q8NFU7	TET1_HUMAN	985	A	S
rs1804499	Q00403	TF2B_HUMAN	19	P	S
rs56242702	Q9UBB9	TFP11_HUMAN	390	D	N
rs7147300	P22735	TGM1_HUMAN	510	D	N
rs34060770	Q9H5L6	THAP9_HUMAN	695	D	N
rs28933689	P05543	THBG_HUMAN	116	I	N
rs61742720	P01266	THYG_HUMAN	885	D	N
rs11546267	Q13263	TIF1B_HUMAN	598	S	N
rs61744066	Q96H15	TIMD4_HUMAN	179	T	N
rs3759786	Q9BVW5	TIPIN_HUMAN	267	A	S
rs79118437	Q6UXF1	TM108_HUMAN	365	D	N
rs1045980	Q9P0S9	TM14C_HUMAN	111	P	S
rs76437344	Q7Z402	TMC7_HUMAN	125	S	N
rs73110228	P82094	TMF1_HUMAN	239	S	N
rs78675444	Q8IUR5	TMTC1_HUMAN	506	D	N
rs1134565	O15417	TNC18_HUMAN	2103	G	S
rs73057725	O15417	TNC18_HUMAN	103	P	S
rs34732932	Q8NDV7	TNR6A_HUMAN	872	K	N
rs6497759	Q8NDV7	TNR6A_HUMAN	592	A	T
rs75487152	Q8NDV7	TNR6A_HUMAN	1030	N	T
rs78963564	Q9Y2L5	TPPC8_HUMAN	1323	P	S
rs61736406	O14798	TR10C_HUMAN	214	T	N
rs12550828	O14798	TR10C_HUMAN	199	T	N
rs55840758	Q9Y4K3	TRAF6_HUMAN	279	S	N
rs34046496	P36406	TRI23_HUMAN	480	D	N
rs61748186	O75962	TRIO_HUMAN	2233	P	S
rs10284089	Q12816	TROP_HUMAN	1234	S	N
rs56254742	Q9BX84	TRPM6_HUMAN	1673	L	S
rs11553848	P07477	TRY1_HUMAN	184	F	S
rs72611565	P35030	TRY3_HUMAN	283	P	S
rs35028697	Q6ZSZ6	TSH1_HUMAN	402	A	T
rs75928475	Q5R3I4	TTC38_HUMAN	322	K	N
rs1320571	Q6ZVT0	TTL10_HUMAN	448	S	N
rs34378208	O00295	TULP2_HUMAN	122	G	S
rs34622886	Q9NRJ4	TULP4_HUMAN	979	D	N
rs61742077	Q9NRJ4	TULP4_HUMAN	537	S	N
rs77621374	Q5VYS8	TUT7_HUMAN	937	K	N
rs11545463	P14679	TYRO_HUMAN	142	K	N
	P14679	TYRO_HUMAN	448	D	N
rs61729919	Q9BZF9	UACA_HUMAN	1074	D	N
rs61748816	Q7Z3V4	UBE3B_HUMAN	963	D	N
rs7553628	O94782	UBP1_HUMAN	227	A	T
rs34776764	Q9Y6I4	UBP3_HUMAN	360	P	T
rs61761596	Q86UV5	UBP48_HUMAN	511	A	T
rs61730004	Q70EK8	UBP53_HUMAN	668	G	S
rs78465432	P35125	UBP6_HUMAN	89	H	N
rs7887630	Q5JXB2	UE2NL_HUMAN	116	P	S
rs17856811	Q96PU4	UHRF2_HUMAN	329	P	T
rs55840267	Q96C45	ULK4_HUMAN	223	S	N
	Q5DID0	UROL1_HUMAN	1027	S	N
rs10779261	O75445	USH2A_HUMAN	125	A	T
rs41302241	O75445	USH2A_HUMAN	1066	S	N
rs6657250	O75445	USH2A_HUMAN	2106	I	T
rs79444516	O75445	USH2A_HUMAN	2196	S	T
rs20319	O00507	USP9Y_HUMAN	1035	P	S
rs3742302	Q5W0Q7	USPL1_HUMAN	950	S	N
rs35369693	P47901	V1BR_HUMAN	65	K	N
rs35874891	P35916	VGFR3_HUMAN	527	N	S
rs11545546	P08670	VIME_HUMAN	308	A	S
rs45624336	O95497	VNN1_HUMAN	146	D	N
rs74622901	Q96RL7	VP13A_HUMAN	1643	D	N
rs10851704	Q709C8	VP13C_HUMAN	2913	S	N
rs1320	P12018	VPREB_HUMAN	76	D	N
rs12072406	Q5TIE3	VW5B1_HUMAN	506	S	N
	P04275	VWF_HUMAN	528	N	S
	P04275	VWF_HUMAN	1648	P	S
rs3812315	Q9NP71	WBS14_HUMAN	251	D	N
rs79790651	Q9GZL7	WDR12_HUMAN	32	D	N
rs16995209	Q8NEZ3	WDR19_HUMAN	1084	G	S
rs2861397	Q9BRX9	WDR83_HUMAN	40	C	S
rs77589178	Q6ZMY6	WDR88_HUMAN	429	T	N
rs12262825	Q8NDM7	WDR96_HUMAN	835	A	S
rs35725557	Q96J92	WNK4_HUMAN	802	T	N
rs75624446	Q8N9V3	WSDU1_HUMAN	187	D	N
rs79194980	Q9H0M0	WWP1_HUMAN	85	H	N
rs78843422	O00308	WWP2_HUMAN	587	Y	S
rs1802545	O14980	XPO1_HUMAN	793	P	S
rs73885709	Q9NQH7	XPP3_HUMAN	103	P	T
rs11542919	Q9H869	YYAP1_HUMAN	331	N	T
rs61739288	Q7Z570	Z804A_HUMAN	545	G	S
rs314300	Q9Y493	ZAN_HUMAN	2073	N	S
rs35769851	A8MT70	ZBBX_HUMAN	499	S	N
rs33957144	O95625	ZBT11_HUMAN	350	T	N
rs3732867	Q8NAP3	ZBT38_HUMAN	809	A	T
rs79846691	Q15916	ZBTB6_HUMAN	342	N	T
rs73571886	Q8IZN3	ZDH14_HUMAN	419	A	T
rs3746414	Q9NPA5	ZF64A_HUMAN	451	S	N
rs78880232	Q9P243	ZFAT_HUMAN	763	T	N
rs2544600	Q7Z3T8	ZFY16_HUMAN	192	I	T
rs34498734	Q9Y6X8	ZHX2_HUMAN	320	S	N
rs76466205	Q9Y473	ZN175_HUMAN	287	S	N
rs3826981	Q2M3W8	ZN181_HUMAN	118	K	T
rs61755102	O75820	ZN189_HUMAN	574	D	N
rs34145818	Q9UL58	ZN215_HUMAN	373	H	N
rs8093707	Q9UL36	ZN236_HUMAN	614	P	S
rs580065	Q8N7M2	ZN283_HUMAN	66	R	T
rs11753862	O60281	ZN292_HUMAN	1575	L	S
rs79498842	Q8NF99	ZN397_HUMAN	430	C	S
rs427880	Q8IYI8	ZN440_HUMAN	124	N	S
rs11981414	Q96JC4	ZN479_HUMAN	369	M	T
rs71357903	Q9P255	ZN492_HUMAN	267	T	N
rs3745115	Q9P255	ZN492_HUMAN	519	K	N
rs71355883	Q9P255	ZN492_HUMAN	291	S	N
rs10425120	Q9P255	ZN492_HUMAN	263	S	N
rs7235917	Q96K83	ZN521_HUMAN	21	D	N
rs10419419	Q86TJ5	ZN554_HUMAN	250	D	N
rs16979670	Q9BR84	ZN559_HUMAN	251	T	N
rs4805162	Q8N9K5	ZN565_HUMAN	188	I	N
rs9908414	Q96JF6	ZN594_HUMAN	171	I	S
rs76280424	Q8TC21	ZN596_HUMAN	25	D	N
rs73571273	Q08AN1	ZN616_HUMAN	64	N	S
rs8065506	Q9P2J8	ZN624_HUMAN	135	K	N
rs4808249	Q68DY1	ZN626_HUMAN	495	I	N
rs10427371	Q14966	ZN638_HUMAN	1462	S	N
rs62621812	Q2TB10	ZN800_HUMAN	103	P	S
rs329964	Q8N4W9	ZN808_HUMAN	134	K	N
rs34385444	P17097	ZNF7_HUMAN	535	S	N
rs77775951	P17097	ZNF7_HUMAN	244	C	S
rs3210753	Q15937	ZNF79_HUMAN	405	I	T
rs11670246	Q03923	ZNF85_HUMAN	270	F	S
rs55855417	Q07157	ZO1_HUMAN	1678	D	N
rs61731888	Q86W11	ZSC30_HUMAN	378	I	N
