# Supplementary material for: Proteome-Wide Analysis of Single-Nucleotide Variations in the N-Glycosylation Sequon of Human Genes
Source: PLoS One. 2012 May 7;7(5):e36212. doi: 10.1371/journal.pone.0036212 (PMC3346765; doi:10.1371/journal.pone.0036212)
Supplement: Table S2 — Distribution of N-linked glycosylation loss and gain sites in proteins. (XLSX) [file pone.0036212.s002.xlsx]

## Sheet: Sheet1
UniProt_ID	N-gly sites	N-gly sites lost due to variation	N-gly sites gained due to variation	Total
1A03_HUMAN	1	0	1	2
1A1L1_HUMAN	0	0	1	1
1B13_HUMAN	1	0	1	2
1B35_HUMAN	1	0	1	2
1B39_HUMAN	1	0	1	2
1B40_HUMAN	1	0	1	2
1B56_HUMAN	1	0	1	2
1B57_HUMAN	1	0	1	2
1C05_HUMAN	1	0	1	2
1C07_HUMAN	1	0	2	3
3BHS2_HUMAN	0	0	2	2
A1AT_HUMAN	3	1	2	4
A20A1_HUMAN	0	0	1	1
A20A2_HUMAN	0	0	1	1
A20A3_HUMAN	0	0	1	1
A4GCT_HUMAN	4	1	0	3
AA2AR_HUMAN	1	0	1	2
ABC3F_HUMAN	0	0	1	1
ABCA1_HUMAN	21	1	0	20
ABCA4_HUMAN	8	0	5	13
ABCA8_HUMAN	5	1	0	4
ABCCB_HUMAN	3	0	1	4
ABCD1_HUMAN	1	1	0	0
ABCG2_HUMAN	1	0	1	2
ACADS_HUMAN	0	0	1	1
ACE2_HUMAN	7	0	2	9
ACHA3_HUMAN	2	0	1	3
ACHA6_HUMAN	2	1	0	1
ACHE_HUMAN	2	1	0	1
ACRO_HUMAN	2	1	0	1
ADA1A_HUMAN	3	0	1	4
ADA30_HUMAN	5	1	1	5
ADA33_HUMAN	5	1	0	4
ADA33_HUMAN	5	0	1	6
ADCK5_HUMAN	0	0	1	1
ADCY4_HUMAN	2	0	1	3
ADNP_HUMAN	0	0	1	1
ADRB2_HUMAN	2	1	0	1
AF1L2_HUMAN	0	0	1	1
AFAF_HUMAN	2	0	1	3
AGAL_HUMAN	4	1	3	6
AGAP7_HUMAN	0	0	1	1
AIM1_HUMAN	0	0	1	1
AIRE_HUMAN	0	0	1	1
AKAP6_HUMAN	0	0	1	1
AKAP8_HUMAN	0	0	1	1
AL3B2_HUMAN	0	0	1	1
ALBU_HUMAN	0	0	4	4
ALG11_HUMAN	2	0	1	3
ALK_HUMAN	16	0	1	17
ALKB8_HUMAN	0	0	1	1
ALMS1_HUMAN	0	0	1	1
ALPK2_HUMAN	0	0	3	3
AMPE_HUMAN	14	0	1	15
AMPN_HUMAN	10	1	0	9
AMPQ_HUMAN	8	1	0	7
AMRP_HUMAN	1	0	1	2
ANAG_HUMAN	6	2	0	4
ANC2_HUMAN	0	0	1	1
ANGL4_HUMAN	1	0	1	2
ANGT_HUMAN	4	0	1	5
ANKY1_HUMAN	0	0	1	1
ANM7_HUMAN	0	0	1	1
ANPRA_HUMAN	7	0	1	8
ANR52_HUMAN	0	0	1	1
ANR56_HUMAN	0	0	1	1
ANT3_HUMAN	4	1	4	7
ANXA3_HUMAN	0	0	1	1
AP3S1_HUMAN	0	0	1	1
APBP2_HUMAN	0	0	1	1
APOB_HUMAN	19	0	1	20
APOH_HUMAN	4	1	1	4
AQP2_HUMAN	1	1	0	0
AQP7_HUMAN	0	0	1	1
ARFG2_HUMAN	0	0	1	1
ARH37_HUMAN	0	0	1	1
ARH38_HUMAN	0	0	1	1
ARIP4_HUMAN	0	0	1	1
ARK73_HUMAN	0	0	1	1
ARL14_HUMAN	0	0	1	1
ARSA_HUMAN	3	1	1	3
ARSB_HUMAN	6	1	1	6
ASB17_HUMAN	0	0	1	1
ASM_HUMAN	5	0	1	6
ASPM_HUMAN	0	0	1	1
ASTE1_HUMAN	0	0	1	1
AT10B_HUMAN	0	0	2	2
AT1A2_HUMAN	0	0	1	1
AT1B2_HUMAN	8	1	0	7
AT8A1_HUMAN	0	0	1	1
ATD2B_HUMAN	0	0	1	1
ATF6A_HUMAN	3	0	1	4
ATF6B_HUMAN	5	0	1	6
ATG9A_HUMAN	1	0	1	2
ATL1_HUMAN	3	0	1	4
ATP7B_HUMAN	0	0	1	1
ATPD_HUMAN	0	0	1	1
ATR_HUMAN	0	0	2	2
ATS12_HUMAN	14	1	0	13
ATS15_HUMAN	4	1	0	3
ATS7_HUMAN	3	0	1	4
ATTY_HUMAN	0	0	1	1
ATX10_HUMAN	0	0	1	1
AZI2_HUMAN	0	0	1	1
B2L14_HUMAN	0	0	1	1
B2MG_HUMAN	0	0	1	1
B3A2_HUMAN	3	0	1	4
B3AT_HUMAN	1	0	1	2
BAIP3_HUMAN	0	0	1	1
BCR_HUMAN	0	0	1	1
BEND2_HUMAN	0	0	1	1
BEST4_HUMAN	0	0	1	1
BEX1_HUMAN	0	0	1	1
BGLR_HUMAN	4	0	2	6
BICD1_HUMAN	0	0	1	1
BKRB1_HUMAN	3	1	0	2
BMP3_HUMAN	5	1	1	5
BMP7_HUMAN	4	1	0	3
BPIL3_HUMAN	0	0	1	1
BRI3B_HUMAN	0	0	1	1
BSCL2_HUMAN	2	1	0	1
BTBD1_HUMAN	0	0	1	1
BTD_HUMAN	6	0	1	7
BUB1B_HUMAN	0	0	1	1
C102B_HUMAN	0	0	2	2
C11B1_HUMAN	0	0	1	1
C163B_HUMAN	17	0	1	18
C1GLT_HUMAN	0	0	1	1
C1QR1_HUMAN	1	0	1	2
C2D1B_HUMAN	0	0	1	1
CA088_HUMAN	0	0	1	1
CABIN_HUMAN	0	0	2	2
CAC1A_HUMAN	1	0	1	2
CAD23_HUMAN	41	1	2	42
CADH1_HUMAN	4	0	2	6
CAHM1_HUMAN	1	0	1	2
CALR_HUMAN	1	0	1	2
CASP6_HUMAN	0	0	1	1
CASQ2_HUMAN	1	1	0	0
CASS4_HUMAN	0	0	1	1
CATD_HUMAN	2	1	0	1
CATG_HUMAN	1	0	1	2
CATW_HUMAN	2	1	0	1
CATZ_HUMAN	2	1	0	1
CAZA1_HUMAN	0	0	1	1
CBPA4_HUMAN	1	0	1	2
CBPO_HUMAN	4	1	0	3
CBWD1_HUMAN	0	0	1	1
CBWD2_HUMAN	0	0	1	1
CC150_HUMAN	0	0	1	1
CC85B_HUMAN	0	0	1	1
CCD96_HUMAN	0	0	1	1
CCNL1_HUMAN	0	0	1	1
CCR9_HUMAN	1	0	1	2
CD019_HUMAN	0	0	2	2
CD109_HUMAN	8	1	0	7
CD158_HUMAN	0	0	1	1
CD180_HUMAN	11	1	0	10
CD19_HUMAN	5	1	0	4
CD1C_HUMAN	5	1	0	4
CD1E_HUMAN	2	1	0	1
CD244_HUMAN	8	1	0	7
CD40L_HUMAN	1	0	2	3
CD52_HUMAN	2	1	1	2
CD6_HUMAN	8	0	1	9
CD68_HUMAN	9	0	1	10
CD69_HUMAN	1	1	0	0
CD83_HUMAN	4	1	0	3
CD86_HUMAN	8	0	1	9
CDC20_HUMAN	0	0	1	1
CDC5L_HUMAN	0	0	1	1
CDSN_HUMAN	1	0	2	3
CE350_HUMAN	0	0	1	1
CEA21_HUMAN	1	1	0	0
CEAM1_HUMAN	20	1	0	19
CEAM7_HUMAN	7	0	1	8
CENPJ_HUMAN	0	0	1	1
CEP85_HUMAN	0	0	1	1
CERS4_HUMAN	0	0	1	1
CF211_HUMAN	0	0	1	1
CFTR_HUMAN	2	0	1	3
CG062_HUMAN	0	0	1	1
CGB2_HUMAN	2	1	0	1
CGHB_HUMAN	2	1	0	1
CH60_HUMAN	0	0	1	1
CHIA_HUMAN	0	0	1	1
CHIT1_HUMAN	1	0	1	2
CHLE_HUMAN	10	1	0	9
CHSS3_HUMAN	4	0	1	5
CHST9_HUMAN	4	0	1	5
CI016_HUMAN	0	0	1	1
CI079_HUMAN	4	0	1	5
CI093_HUMAN	0	0	1	1
CILP1_HUMAN	8	0	1	9
CJ018_HUMAN	0	0	1	1
CK066_HUMAN	0	0	1	1
CKAP5_HUMAN	0	0	1	1
CLC2L_HUMAN	0	0	1	1
CLC4F_HUMAN	8	0	1	9
CLCA2_HUMAN	5	1	0	4
CLCL1_HUMAN	3	0	1	4
CLK1_HUMAN	0	0	1	1
CLM9_HUMAN	1	0	1	2
CLN5_HUMAN	8	0	1	9
CLRN1_HUMAN	1	1	0	0
CLSPN_HUMAN	0	0	1	1
CLUS_HUMAN	7	1	1	7
CMGA_HUMAN	0	0	1	1
CN101_HUMAN	0	0	1	1
CNGB3_HUMAN	1	0	1	2
CNR1_HUMAN	3	0	1	4
CNST_HUMAN	1	0	1	2
CNTF_HUMAN	0	0	1	1
CNTN3_HUMAN	11	0	1	12
CO1A1_HUMAN	1	0	2	3
CO1A2_HUMAN	1	0	3	4
CO3_HUMAN	3	1	0	2
CO4A5_HUMAN	1	0	1	2
CO5A3_HUMAN	2	0	1	3
CO6A2_HUMAN	6	0	2	8
COCH_HUMAN	2	0	1	3
COE1_HUMAN	0	0	1	1
COHA1_HUMAN	1	0	1	2
COLA1_HUMAN	1	0	1	2
COLI_HUMAN	1	0	1	2
CP070_HUMAN	0	0	1	1
CP1A1_HUMAN	0	0	1	1
CP2B6_HUMAN	0	0	1	1
CP2E1_HUMAN	0	0	1	1
CP2J2_HUMAN	0	0	1	1
CP4V2_HUMAN	0	0	1	1
CQ028_HUMAN	0	0	1	1
CR1_HUMAN	20	1	0	19
CR3L4_HUMAN	1	1	0	0
CRHBP_HUMAN	1	0	1	2
CRTC3_HUMAN	0	0	1	1
CRUM1_HUMAN	23	1	2	24
CSF3R_HUMAN	8	0	1	9
CSMD3_HUMAN	41	1	0	40
CSPG2_HUMAN	23	0	1	24
CST1L_HUMAN	6	2	0	4
CTNA1_HUMAN	0	0	1	1
CTND1_HUMAN	0	0	1	1
CTND2_HUMAN	0	0	1	1
CTR3_HUMAN	1	1	0	0
CU056_HUMAN	0	0	1	1
CUBN_HUMAN	48	1	0	47
CUL7_HUMAN	0	0	1	1
CUZD1_HUMAN	5	1	0	4
CV025_HUMAN	0	0	1	1
CY24B_HUMAN	3	0	2	5
DAAF1_HUMAN	0	0	1	1
DAD1_HUMAN	0	0	1	1
DAG1_HUMAN	4	0	1	5
DAPL1_HUMAN	0	0	1	1
DAZL_HUMAN	0	0	1	1
DB128_HUMAN	0	0	1	1
DCC_HUMAN	6	1	0	5
DCDC2_HUMAN	0	0	1	1
DECR_HUMAN	0	0	1	1
DECR2_HUMAN	0	0	1	1
DEGS1_HUMAN	0	0	1	1
DEN2A_HUMAN	0	0	1	1
DESP_HUMAN	0	0	1	1
DHSA_HUMAN	0	0	1	1
DHX37_HUMAN	0	0	1	1
DHX9_HUMAN	0	0	1	1
DI3L1_HUMAN	0	0	1	1
DIP2A_HUMAN	0	0	1	1
DIRC1_HUMAN	0	0	1	1
DISP2_HUMAN	3	1	0	2
DJC22_HUMAN	0	0	1	1
DMP1_HUMAN	8	0	1	9
DNJC2_HUMAN	0	0	1	1
DNLI1_HUMAN	0	0	1	1
DNS2B_HUMAN	4	2	0	2
DOK2_HUMAN	0	0	1	1
DOPO_HUMAN	2	0	1	3
DPA1_HUMAN	2	0	1	3
DPOLN_HUMAN	0	0	1	1
DPP10_HUMAN	8	0	1	9
DRB5_HUMAN	1	0	1	2
DSC2_HUMAN	5	0	1	6
DSC3_HUMAN	4	0	1	5
DSCAM_HUMAN	18	0	1	19
DSG1_HUMAN	3	0	1	4
DSPP_HUMAN	12	0	1	13
DYH10_HUMAN	1	0	1	2
DYH2_HUMAN	0	0	1	1
E2F3_HUMAN	0	0	2	2
E2F3_HUMAN	0	0	2	2
ECM1_HUMAN	3	0	1	4
EDA_HUMAN	2	2	1	1
EEPD1_HUMAN	0	0	1	1
EF1A1_HUMAN	0	0	2	2
EFNB1_HUMAN	1	0	1	2
EGF_HUMAN	9	1	0	8
EIF3J_HUMAN	0	0	1	1
ELL2_HUMAN	0	0	1	1
ELNE_HUMAN	3	2	0	1
ELOV3_HUMAN	1	0	1	2
EMAL1_HUMAN	0	0	1	1
EME1_HUMAN	0	0	1	1
EMR1_HUMAN	12	0	1	13
ENAH_HUMAN	0	0	1	1
ENASE_HUMAN	0	0	2	2
ENPP1_HUMAN	9	1	0	8
ENPP5_HUMAN	8	1	0	7
ENR1_HUMAN	9	1	0	8
ENTP5_HUMAN	3	0	1	4
EPAS1_HUMAN	0	0	1	1
EPHA2_HUMAN	2	0	1	3
EPHB4_HUMAN	3	0	1	4
EPO_HUMAN	3	0	1	4
ERBB3_HUMAN	10	1	0	9
ERBB4_HUMAN	11	1	0	10
ESR2_HUMAN	0	0	1	1
EVC_HUMAN	0	0	1	1
EXPH5_HUMAN	0	0	2	2
EXT2_HUMAN	2	0	1	3
EXTL2_HUMAN	1	0	1	2
F117A_HUMAN	0	0	1	1
F124B_HUMAN	0	0	1	1
F135B_HUMAN	0	0	1	1
F184A_HUMAN	0	0	1	1
F194A_HUMAN	0	0	1	1
F198B_HUMAN	1	0	1	2
FA18A_HUMAN	0	0	1	1
FA24B_HUMAN	0	0	1	1
FA5_HUMAN	26	0	1	27
FA8_HUMAN	22	1	7	28
FA9_HUMAN	2	0	3	5
FAK2_HUMAN	0	0	1	1
FANCI_HUMAN	0	0	2	2
FAT3_HUMAN	26	1	0	25
FBLN1_HUMAN	3	0	1	4
FBN1_HUMAN	15	0	10	25
FBN2_HUMAN	12	0	2	14
FBN3_HUMAN	10	0	1	11
FCERA_HUMAN	7	1	0	6
FCG3B_HUMAN	6	2	0	4
FCGBP_HUMAN	8	0	1	9
FCGR1_HUMAN	7	1	0	6
FCN2_HUMAN	2	0	1	3
FFAR3_HUMAN	1	0	1	2
FGD5_HUMAN	0	0	1	1
FGF18_HUMAN	2	0	1	3
FGFP2_HUMAN	0	0	1	1
FGFR1_HUMAN	8	2	0	6
FGFR2_HUMAN	8	2	2	8
FGFR3_HUMAN	6	0	2	8
FGFR4_HUMAN	5	0	1	6
FHDC1_HUMAN	0	0	1	1
FIBA_HUMAN	2	0	2	4
FIBB_HUMAN	1	0	1	2
FIBG_HUMAN	2	1	2	3
FIG4_HUMAN	0	0	1	1
FILA_HUMAN	0	0	3	3
FKRP_HUMAN	2	0	1	3
FLIP1_HUMAN	0	0	1	1
FLNB_HUMAN	0	0	1	1
FLT3_HUMAN	10	0	1	11
FMO3_HUMAN	0	0	2	2
FOLH1_HUMAN	10	0	1	11
FOLR2_HUMAN	2	0	1	3
FOXI2_HUMAN	0	0	1	1
FOXK2_HUMAN	0	0	1	1
FPPS_HUMAN	0	0	1	1
FREM1_HUMAN	5	0	2	7
FRG1_HUMAN	0	0	1	1
FRIL_HUMAN	0	0	1	1
FRMD3_HUMAN	0	0	1	1
FZD3_HUMAN	3	1	0	2
G3P_HUMAN	0	0	1	1
GALC_HUMAN	6	0	1	7
GALNS_HUMAN	2	1	5	6
GANC_HUMAN	0	0	1	1
GARL3_HUMAN	0	0	1	1
GBF1_HUMAN	0	0	1	1
GBRA3_HUMAN	4	0	1	5
GBRE_HUMAN	2	0	1	3
GCP6_HUMAN	0	0	1	1
GCR_HUMAN	0	0	2	2
GDE_HUMAN	0	0	1	1
GDN_HUMAN	2	1	1	2
GEN_HUMAN	0	0	1	1
GFAP_HUMAN	0	0	1	1
GHRHR_HUMAN	1	0	1	2
GL8D2_HUMAN	1	0	1	2
GLB1L_HUMAN	2	1	0	1
GLCM_HUMAN	5	1	3	7
GLI2_HUMAN	0	0	1	1
GLI3_HUMAN	0	0	1	1
GLIS2_HUMAN	0	0	1	1
GLPA_HUMAN	1	1	0	0
GLPC_HUMAN	1	1	0	0
GLU2B_HUMAN	2	2	0	0
GNA11_HUMAN	0	0	1	1
GNAI1_HUMAN	0	0	1	1
GNMT_HUMAN	0	0	1	1
GOGA4_HUMAN	0	0	1	1
GP108_HUMAN	6	1	0	5
GP128_HUMAN	10	0	1	11
GP158_HUMAN	5	1	0	4
GPC2_HUMAN	0	0	1	1
GPR39_HUMAN	3	1	0	2
GPR75_HUMAN	3	1	0	2
GRIA1_HUMAN	6	0	1	7
GRM1C_HUMAN	0	0	1	1
GRM8_HUMAN	5	0	1	6
GRN_HUMAN	5	1	0	4
GRPR_HUMAN	1	0	1	2
GSH1_HUMAN	0	0	1	1
GSTT1_HUMAN	0	0	1	1
GT253_HUMAN	4	1	0	3
GTD2A_HUMAN	0	0	1	1
GTR7_HUMAN	1	0	1	2
GXLT1_HUMAN	3	1	0	2
GZF1_HUMAN	0	0	1	1
H6ST1_HUMAN	2	0	2	4
HAND2_HUMAN	0	0	1	1
HBA_HUMAN	0	0	3	3
HBB_HUMAN	0	0	3	3
HBD_HUMAN	0	0	1	1
HD_HUMAN	0	0	3	3
HDX_HUMAN	0	0	1	1
HECW2_HUMAN	0	0	1	1
HELC1_HUMAN	0	0	1	1
HEM1_HUMAN	0	0	1	1
HEXA_HUMAN	3	1	0	2
HHAT_HUMAN	0	0	1	1
HIPK4_HUMAN	0	0	1	1
HIPL2_HUMAN	1	0	1	2
HLTF_HUMAN	0	0	1	1
HMCN1_HUMAN	34	0	2	36
HPCL1_HUMAN	0	0	1	1
HPT_HUMAN	4	1	0	3
HRG_HUMAN	4	0	1	5
HRH1_HUMAN	2	0	1	3
HSF5_HUMAN	0	0	1	1
HSPB9_HUMAN	0	0	1	1
HUNK_HUMAN	0	0	1	1
HUS1_HUMAN	0	0	1	1
HXC11_HUMAN	0	0	1	1
HXC5_HUMAN	0	0	1	1
HXK2_HUMAN	0	0	1	1
I12R2_HUMAN	8	1	0	7
I17RC_HUMAN	9	0	1	10
IBTK_HUMAN	0	0	1	1
IDE_HUMAN	0	0	2	2
IDS_HUMAN	7	1	1	7
IDUA_HUMAN	6	0	1	7
IF44L_HUMAN	0	0	1	1
IFIH1_HUMAN	0	0	1	1
IFT1B_HUMAN	0	0	2	2
IFT81_HUMAN	0	0	1	1
IGF1R_HUMAN	16	0	1	17
IGF2_HUMAN	0	0	1	1
IGHA2_HUMAN	5	0	1	6
IGS10_HUMAN	8	0	1	9
IGSF1_HUMAN	14	1	0	13
IGSF5_HUMAN	4	0	1	5
IL1A_HUMAN	2	1	0	1
IL23R_HUMAN	8	0	1	9
IL2RA_HUMAN	2	1	0	1
IL2RG_HUMAN	6	1	1	6
IL3_HUMAN	2	0	1	3
IL31R_HUMAN	10	0	1	11
IL5RA_HUMAN	4	1	0	3
IMMT_HUMAN	0	0	1	1
IMPG2_HUMAN	6	0	1	7
INAR2_HUMAN	5	0	2	7
INGR2_HUMAN	6	1	0	5
INGR2_HUMAN	6	0	1	7
INMT_HUMAN	0	0	1	1
INSC_HUMAN	0	0	2	2
INSR_HUMAN	18	0	1	19
IPO13_HUMAN	0	0	1	1
IRF8_HUMAN	0	0	1	1
IRS2_HUMAN	0	0	1	1
ISLR_HUMAN	2	0	1	3
ITA2B_HUMAN	5	0	2	7
ITA9_HUMAN	11	1	0	10
ITAE_HUMAN	11	1	0	10
ITAL_HUMAN	12	0	1	13
ITB2_HUMAN	8	0	1	9
ITB3_HUMAN	6	0	1	7
ITB5_HUMAN	8	2	0	6
ITIH5_HUMAN	8	1	0	7
ITLN2_HUMAN	0	0	1	1
K0319_HUMAN	10	0	1	11
K0408_HUMAN	0	0	1	1
K0556_HUMAN	0	0	1	1
K0564_HUMAN	5	1	0	4
K1239_HUMAN	0	0	1	1
K1377_HUMAN	0	0	1	1
K1462_HUMAN	0	0	1	1
K1C10_HUMAN	0	0	1	1
K1C12_HUMAN	0	0	1	1
K1C13_HUMAN	0	0	1	1
K1C14_HUMAN	0	0	3	3
K1C16_HUMAN	0	0	2	2
K1C17_HUMAN	0	0	1	1
K22E_HUMAN	0	0	1	1
K2C5_HUMAN	0	0	1	1
K2C6A_HUMAN	0	0	2	2
KAP3_HUMAN	0	0	1	1
KAPCG_HUMAN	0	0	1	1
KBTBA_HUMAN	0	0	1	1
KCA10_HUMAN	3	0	2	5
KCNB2_HUMAN	1	0	1	2
KCNE1_HUMAN	2	2	0	0
KCNE2_HUMAN	2	2	0	0
KCNH2_HUMAN	1	0	1	2
KCRB_HUMAN	0	0	1	1
KDIS_HUMAN	0	0	1	1
KEAP1_HUMAN	0	0	1	1
KELL_HUMAN	5	1	0	4
KERA_HUMAN	4	0	1	5
KI2S4_HUMAN	5	1	0	4
KIF15_HUMAN	0	0	1	1
KIF1A_HUMAN	0	0	1	1
KIT_HUMAN	10	0	1	11
KLH18_HUMAN	0	0	1	1
KLH38_HUMAN	0	0	1	1
KLK11_HUMAN	4	0	1	5
KLK5_HUMAN	4	1	0	3
KLOT_HUMAN	7	0	1	8
LAMA2_HUMAN	28	0	1	29
LAMA3_HUMAN	5	0	1	6
LAMA4_HUMAN	19	0	1	20
LAMB4_HUMAN	16	0	1	17
LAMC1_HUMAN	14	1	0	13
LAMC3_HUMAN	8	1	0	7
LAMP1_HUMAN	18	0	1	19
LAMP3_HUMAN	7	1	0	6
LAP2A_HUMAN	0	0	1	1
LAT1_HUMAN	3	1	0	2
LBR_HUMAN	0	0	1	1
LCA5L_HUMAN	0	0	1	1
LCAP_HUMAN	17	0	1	18
LCAT_HUMAN	4	1	0	3
LCN12_HUMAN	0	0	1	1
LDLR_HUMAN	5	0	5	10
LEG12_HUMAN	0	0	1	1
LEPR_HUMAN	18	1	0	17
LIPG_HUMAN	4	1	0	3
LIPL_HUMAN	2	1	1	2
LIRB1_HUMAN	3	0	1	4
LLR1_HUMAN	0	0	1	1
LMNA_HUMAN	0	0	2	2
LMOD2_HUMAN	0	0	1	1
LMOD3_HUMAN	0	0	1	1
LPLC3_HUMAN	3	1	0	2
LRBA_HUMAN	0	0	1	1
LRC52_HUMAN	4	0	1	5
LRC8B_HUMAN	1	0	1	2
LRCC1_HUMAN	0	0	1	1
LRIG1_HUMAN	6	1	0	5
LRIT3_HUMAN	0	0	2	2
LRP10_HUMAN	4	0	1	5
LRP4_HUMAN	7	1	1	7
LRP5_HUMAN	6	0	1	7
LRRC7_HUMAN	0	0	1	1
LRRK2_HUMAN	0	0	4	4
LSHB_HUMAN	1	0	1	2
LSHR_HUMAN	6	1	1	6
LSR_HUMAN	0	0	1	1
LTK_HUMAN	3	0	1	4
LTOR1_HUMAN	0	0	1	1
LYAG_HUMAN	7	1	3	9
LYAM2_HUMAN	11	0	1	12
LZTL1_HUMAN	0	0	1	1
M21D1_HUMAN	0	0	1	1
M3K1_HUMAN	0	0	1	1
M3K5_HUMAN	0	0	1	1
MA2B1_HUMAN	11	1	0	10
MA2B2_HUMAN	12	1	1	12
MACC1_HUMAN	0	0	1	1
MADCA_HUMAN	1	0	3	4
MANEL_HUMAN	0	0	1	1
MANS1_HUMAN	5	0	1	6
MAOM_HUMAN	0	0	1	1
MAT2B_HUMAN	0	0	1	1
MAVS_HUMAN	0	0	1	1
MBTP2_HUMAN	1	0	1	2
MCLN1_HUMAN	1	1	0	0
MDR1_HUMAN	3	0	1	4
MED12_HUMAN	0	0	1	1
MELPH_HUMAN	0	0	1	1
MELT_HUMAN	0	0	1	1
MERTK_HUMAN	14	1	0	13
MET_HUMAN	11	1	0	10
MIA3_HUMAN	2	1	0	1
MICB_HUMAN	4	1	1	4
MK67I_HUMAN	0	0	1	1
MKL1_HUMAN	0	0	1	1
MKS3_HUMAN	1	1	0	0
MLL5_HUMAN	0	0	1	1
MMAD_HUMAN	0	0	1	1
MMP17_HUMAN	2	0	1	3
MMP2_HUMAN	2	2	0	0
MMP9_HUMAN	3	2	0	1
MMRN1_HUMAN	23	1	0	22
MORC1_HUMAN	0	0	1	1
MP2K5_HUMAN	0	0	1	1
MPEG1_HUMAN	4	0	1	5
MPPB_HUMAN	0	0	1	1
MRGX4_HUMAN	2	1	0	1
MRP2_HUMAN	3	0	1	4
MRP6_HUMAN	1	0	1	2
MRP9_HUMAN	4	0	1	5
MSH6_HUMAN	0	0	2	2
MSHR_HUMAN	1	0	2	3
MSRE_HUMAN	7	1	0	6
MT1F_HUMAN	0	0	1	1
MTUS1_HUMAN	0	0	1	1
MUC13_HUMAN	6	0	1	7
MUC16_HUMAN	250	0	3	253
MUC17_HUMAN	13	0	4	17
MUC5B_HUMAN	31	0	1	32
MUC7_HUMAN	4	0	1	5
MUSK_HUMAN	2	1	0	1
MX2_HUMAN	0	0	1	1
MYBB_HUMAN	0	0	1	1
MYC_HUMAN	0	0	1	1
MYF6_HUMAN	0	0	1	1
MYH3_HUMAN	0	0	1	1
MYH4_HUMAN	0	0	1	1
MYH7_HUMAN	0	0	1	1
MYNN_HUMAN	0	0	1	1
MYO1F_HUMAN	0	0	1	1
MYO3A_HUMAN	0	0	2	2
MYO7B_HUMAN	0	0	1	1
MYOC_HUMAN	1	1	0	0
MYOME_HUMAN	0	0	1	1
MYP0_HUMAN	1	1	3	3
MYPN_HUMAN	0	0	1	1
N2DL4_HUMAN	3	0	1	4
NAAA_HUMAN	5	1	2	6
NALP1_HUMAN	0	0	1	1
NASP_HUMAN	0	0	1	1
NBPFN_HUMAN	0	0	1	1
NCAM2_HUMAN	8	0	1	9
NCOR1_HUMAN	0	0	1	1
NDST1_HUMAN	4	0	1	5
NEP_HUMAN	4	0	1	5
NET4_HUMAN	4	0	1	5
NF1_HUMAN	0	0	1	1
NGN3_HUMAN	0	0	1	1
NID1_HUMAN	1	0	1	2
NIPA3_HUMAN	4	0	1	5
NIPBL_HUMAN	0	0	2	2
NK1R_HUMAN	2	1	0	1
NLE1_HUMAN	0	0	1	1
NLRX1_HUMAN	0	0	1	1
NMD3A_HUMAN	10	1	0	9
NMDE1_HUMAN	6	1	1	6
NOL10_HUMAN	0	0	1	1
NOTC2_HUMAN	5	1	0	4
NOV_HUMAN	2	1	0	1
NOX1_HUMAN	2	0	1	3
NOX5_HUMAN	0	0	1	1
NPAT_HUMAN	0	0	1	1
NPC1_HUMAN	11	3	3	11
NPHN_HUMAN	10	1	0	9
NPM3_HUMAN	0	0	1	1
NPT2A_HUMAN	3	0	1	4
NR0B2_HUMAN	0	0	1	1
NR2F6_HUMAN	0	0	1	1
NRCAM_HUMAN	18	0	1	19
NRG1_HUMAN	3	0	1	4
NRP2_HUMAN	4	0	1	5
NSD1_HUMAN	0	0	1	1
NSF1C_HUMAN	0	0	1	1
NT2NL_HUMAN	1	1	0	0
NTRK2_HUMAN	11	1	0	10
NU153_HUMAN	0	0	1	1
NUDT3_HUMAN	0	0	1	1
NUF2_HUMAN	0	0	1	1
NUPL2_HUMAN	0	0	1	1
NYX_HUMAN	0	0	1	1
O10X1_HUMAN	2	0	1	3
O13C3_HUMAN	1	0	1	2
O13G1_HUMAN	1	0	1	2
O2T11_HUMAN	1	0	1	2
O51E1_HUMAN	2	1	1	2
O52A4_HUMAN	1	0	1	2
O52E2_HUMAN	1	1	0	0
OAS1_HUMAN	0	0	2	2
OLM2B_HUMAN	3	1	0	2
OPRM_HUMAN	5	1	0	4
OPSD_HUMAN	2	2	0	0
OR1E1_HUMAN	1	0	1	2
OR1J1_HUMAN	1	0	1	2
OR2C3_HUMAN	1	0	1	2
OR2H1_HUMAN	1	0	1	2
OR2M7_HUMAN	1	0	1	2
OR2T4_HUMAN	3	1	0	2
OR2Y1_HUMAN	2	0	1	3
OR4A5_HUMAN	1	0	1	2
OR5R1_HUMAN	1	0	1	2
OR8H3_HUMAN	1	0	1	2
OR8I2_HUMAN	1	0	1	2
OR9I1_HUMAN	1	0	1	2
OSMR_HUMAN	5	0	1	6
OTC_HUMAN	0	0	2	2
OTUD3_HUMAN	0	0	1	1
OVGP1_HUMAN	5	0	1	6
P121C_HUMAN	0	0	1	1
P2RX4_HUMAN	6	0	1	7
P53_HUMAN	0	0	2	2
PAI1_HUMAN	3	0	1	4
PALB2_HUMAN	0	0	1	1
PALM3_HUMAN	0	0	1	1
PAMR1_HUMAN	1	0	1	2
PAPP1_HUMAN	14	1	0	13
PAPS1_HUMAN	0	0	1	1
PAR1_HUMAN	5	0	1	6
PAR2_HUMAN	2	1	0	1
PARF_HUMAN	0	0	1	1
PC11X_HUMAN	6	0	1	7
PCBP4_HUMAN	0	0	2	2
PCD23_HUMAN	21	1	0	20
PCDAB_HUMAN	3	0	1	4
PCDB4_HUMAN	4	0	1	5
PCDBA_HUMAN	5	0	1	6
PCDBC_HUMAN	4	1	0	3
PCKGM_HUMAN	0	0	1	1
PDIA2_HUMAN	3	1	0	2
PDILT_HUMAN	5	0	1	6
PDK2_HUMAN	0	0	1	1
PDZD2_HUMAN	0	0	1	1
PDZD6_HUMAN	0	0	1	1
PE2R2_HUMAN	4	0	1	5
PEBP1_HUMAN	0	0	1	1
PELI2_HUMAN	0	0	1	1
PERM_HUMAN	6	0	1	7
PERT_HUMAN	4	1	0	3
PGCA_HUMAN	9	0	1	10
PGRP2_HUMAN	3	0	1	4
PHAX_HUMAN	0	0	1	1
PHEX_HUMAN	8	0	1	9
PHF3_HUMAN	0	0	1	1
PHLP_HUMAN	0	0	1	1
PI4KA_HUMAN	0	0	1	1
PICAL_HUMAN	0	0	1	1
PIGB_HUMAN	2	0	2	4
PK1IP_HUMAN	0	0	1	1
PK1L1_HUMAN	20	1	0	19
PKD1_HUMAN	60	4	1	57
PKDRE_HUMAN	17	0	1	18
PKHD1_HUMAN	64	3	1	62
PKHG1_HUMAN	0	0	1	1
PKHM3_HUMAN	0	0	1	1
PKN3_HUMAN	0	0	1	1
PLD2_HUMAN	0	0	1	1
PLIN4_HUMAN	0	0	1	1
PLK3_HUMAN	0	0	1	1
PLK4_HUMAN	0	0	1	1
PLOD1_HUMAN	4	0	1	5
PLOD3_HUMAN	2	0	1	3
PLPL7_HUMAN	4	0	1	5
PLXB1_HUMAN	6	0	1	7
PLXB2_HUMAN	13	1	0	12
PMEL_HUMAN	5	1	0	4
PMS1_HUMAN	0	0	1	1
POC1A_HUMAN	0	0	1	1
POLK_HUMAN	0	0	1	1
PORED_HUMAN	0	0	1	1
POTEH_HUMAN	0	0	1	1
POTEM_HUMAN	0	0	2	2
PP4R1_HUMAN	0	0	1	1
PPIA_HUMAN	0	0	1	1
PPIL2_HUMAN	0	0	1	1
PPR3F_HUMAN	0	0	1	1
PPWD1_HUMAN	0	0	1	1
PQLC2_HUMAN	1	0	1	2
PRA12_HUMAN	0	0	1	1
PRAM2_HUMAN	0	0	1	1
PRAM4_HUMAN	0	0	1	1
PRAM5_HUMAN	0	0	1	1
PRAM9_HUMAN	0	0	1	1
PRB2_HUMAN	3	1	0	2
PRC2A_HUMAN	0	0	1	1
PRDM2_HUMAN	0	0	1	1
PREX2_HUMAN	0	0	1	1
PRIO_HUMAN	2	1	1	2
PRKRA_HUMAN	0	0	1	1
PROM1_HUMAN	8	1	0	7
PROP_HUMAN	1	1	0	0
PROS_HUMAN	3	1	1	3
PRPH2_HUMAN	2	0	2	4
PSG1_HUMAN	7	1	0	6
PSG3_HUMAN	4	0	1	5
PSG8_HUMAN	6	0	1	7
PSG9_HUMAN	6	1	0	5
PSN1_HUMAN	0	0	1	1
PSPB_HUMAN	2	1	0	1
PTPRC_HUMAN	19	2	0	17
PTPRF_HUMAN	6	0	1	7
PTPRH_HUMAN	10	0	1	11
PTPRJ_HUMAN	34	2	0	32
PTPRO_HUMAN	16	1	0	15
PTPRQ_HUMAN	11	1	0	10
PTPRT_HUMAN	10	1	1	10
PTPRZ_HUMAN	19	0	1	20
PTSS1_HUMAN	0	0	1	1
PUS3_HUMAN	0	0	1	1
PZP_HUMAN	11	1	0	10
QPCT_HUMAN	2	0	1	3
QRFPR_HUMAN	1	0	1	2
R10B1_HUMAN	0	0	1	1
RAB23_HUMAN	0	0	1	1
RAB5C_HUMAN	0	0	1	1
RAD54_HUMAN	0	0	1	1
RAI14_HUMAN	0	0	1	1
RB6I2_HUMAN	0	0	1	1
RBM14_HUMAN	0	0	1	1
RBM28_HUMAN	0	0	1	1
RBP2_HUMAN	0	0	2	2
RET_HUMAN	12	1	1	12
RET1G_HUMAN	1	0	1	2
RFIP5_HUMAN	0	0	1	1
RFPL3_HUMAN	0	0	1	1
RFX2_HUMAN	0	0	1	1
RGPD5_HUMAN	0	0	4	4
RGPD8_HUMAN	0	0	4	4
RGPS1_HUMAN	0	0	1	1
RHG05_HUMAN	0	0	1	1
RHG29_HUMAN	0	0	1	1
RING2_HUMAN	0	0	1	1
RIPK1_HUMAN	0	0	1	1
RL13_HUMAN	0	0	1	1
RL29_HUMAN	0	0	1	1
RL3_HUMAN	0	0	1	1
RMND1_HUMAN	0	0	1	1
RN175_HUMAN	0	0	1	1
RNC_HUMAN	0	0	1	1
RNF31_HUMAN	0	0	1	1
ROBO2_HUMAN	6	0	1	7
ROCK2_HUMAN	0	0	1	1
ROR2_HUMAN	3	1	0	2
RPA34_HUMAN	0	0	1	1
RPE65_HUMAN	0	0	1	1
RRP7A_HUMAN	0	0	1	1
RS14_HUMAN	0	0	1	1
RS17_HUMAN	0	0	1	1
RS26_HUMAN	0	0	1	1
RS3_HUMAN	0	0	1	1
RSPH3_HUMAN	0	0	1	1
RT29_HUMAN	0	0	1	1
RTCB_HUMAN	0	0	1	1
RYR2_HUMAN	10	1	0	9
S12A3_HUMAN	2	0	1	3
S13A1_HUMAN	3	1	0	2
S15A1_HUMAN	7	0	1	8
S22A4_HUMAN	3	0	1	4
S22A5_HUMAN	3	1	0	2
S22AC_HUMAN	2	1	0	1
S26A2_HUMAN	3	0	1	4
S39A8_HUMAN	1	0	1	2
S39A9_HUMAN	2	1	0	1
S3TC2_HUMAN	0	0	1	1
SACA3_HUMAN	0	0	1	1
SACS_HUMAN	0	0	3	3
SAMD9_HUMAN	0	0	2	2
SAMP_HUMAN	1	0	1	2
SAP_HUMAN	5	1	0	4
SC11A_HUMAN	0	0	1	1
SC31A_HUMAN	0	0	1	1
SC5A1_HUMAN	1	0	1	2
SC5A4_HUMAN	1	0	1	2
SC5A6_HUMAN	3	0	1	4
SC6A4_HUMAN	2	0	1	3
SC6A5_HUMAN	4	0	1	5
SCAM5_HUMAN	0	0	1	1
SCEL_HUMAN	0	0	1	1
SCMC1_HUMAN	0	0	1	1
SCN1A_HUMAN	17	1	2	18
SCN3A_HUMAN	13	0	1	14
SCN3B_HUMAN	4	1	0	3
SCN4A_HUMAN	13	0	1	14
SCN5A_HUMAN	20	2	2	20
SCNNB_HUMAN	9	0	1	10
SCRB1_HUMAN	9	1	0	8
SDK1_HUMAN	19	2	0	17
SEMG2_HUMAN	1	1	0	0
SEN54_HUMAN	0	0	1	1
SEPR_HUMAN	6	1	0	5
SERP3_HUMAN	1	0	1	2
SETX_HUMAN	0	0	2	2
SFRP1_HUMAN	1	0	1	2
SFTA2_HUMAN	1	1	0	0
SG2A2_HUMAN	2	1	0	1
SGK71_HUMAN	0	0	1	1
SH22A_HUMAN	0	0	1	1
SHBG_HUMAN	3	0	1	4
SHC3_HUMAN	0	0	1	1
SHH_HUMAN	1	0	2	3
SHIP2_HUMAN	0	0	1	1
SIG12_HUMAN	7	0	1	8
SIGL7_HUMAN	8	0	1	9
SIN3A_HUMAN	0	0	1	1
SIRT3_HUMAN	0	0	1	1
SL9A2_HUMAN	1	0	1	2
SLC31_HUMAN	6	1	0	5
SLN13_HUMAN	0	0	1	1
SMC4_HUMAN	0	0	1	1
SMCR8_HUMAN	0	0	1	1
SNG4_HUMAN	0	0	1	1
SNPC4_HUMAN	0	0	1	1
SNPH_HUMAN	0	0	1	1
SNR40_HUMAN	0	0	1	1
SO1A2_HUMAN	4	1	0	3
SO1B1_HUMAN	6	0	1	7
SO1B3_HUMAN	6	2	0	4
SOAT_HUMAN	2	1	1	2
SOCS2_HUMAN	0	0	1	1
SOCS7_HUMAN	0	0	1	1
SORC3_HUMAN	8	0	1	9
SORL_HUMAN	27	1	0	26
SPAT7_HUMAN	0	0	1	1
SPB3_HUMAN	0	0	1	1
SPHM_HUMAN	5	0	2	7
SPIT3_HUMAN	0	0	1	1
SPKAP_HUMAN	0	0	1	1
SPN1_HUMAN	0	0	1	1
SPT17_HUMAN	0	0	1	1
SQRD_HUMAN	0	0	1	1
SR1IP_HUMAN	0	0	1	1
SRP68_HUMAN	0	0	1	1
SRR_HUMAN	0	0	1	1
SRRM2_HUMAN	0	0	1	1
SSH3_HUMAN	0	0	1	1
SSPN_HUMAN	0	0	1	1
SSPO_HUMAN	43	1	0	42
ST14_HUMAN	4	0	1	5
ST1A3_HUMAN	0	0	1	1
STAB2_HUMAN	28	0	1	29
STK36_HUMAN	0	0	1	1
STS_HUMAN	2	0	1	3
SULF2_HUMAN	12	0	1	13
SV2C_HUMAN	5	0	2	7
SVEP1_HUMAN	5	0	1	6
SYAM_HUMAN	0	0	1	1
SYCE1_HUMAN	0	0	1	1
SYCP2_HUMAN	0	0	1	1
SYNE1_HUMAN	0	0	2	2
SYPL2_HUMAN	1	1	0	0
SYT4_HUMAN	0	0	1	1
T11L2_HUMAN	0	0	1	1
T200A_HUMAN	1	0	1	2
T2FA_HUMAN	0	0	1	1
T4S20_HUMAN	0	0	1	1
TA2R4_HUMAN	3	1	0	2
TAAR5_HUMAN	1	0	1	2
TAAR8_HUMAN	2	0	1	3
TACC1_HUMAN	0	0	1	1
TACC2_HUMAN	0	0	2	2
TACT_HUMAN	15	1	0	14
TAF12_HUMAN	0	0	1	1
TAF1B_HUMAN	0	0	1	1
TAF5L_HUMAN	0	0	1	1
TARA_HUMAN	0	0	1	1
TAU_HUMAN	0	0	1	1
TBA1B_HUMAN	0	0	1	1
TBA1C_HUMAN	0	0	1	1
TBC20_HUMAN	0	0	1	1
TBD_HUMAN	0	0	1	1
TBRG4_HUMAN	0	0	1	1
TBX18_HUMAN	0	0	1	1
TCO1_HUMAN	8	1	0	7
TCTE1_HUMAN	0	0	1	1
TDRD5_HUMAN	0	0	1	1
TE2IP_HUMAN	0	0	1	1
TEC_HUMAN	0	0	1	1
TECTA_HUMAN	30	1	1	30
TENN_HUMAN	1	0	1	2
TET1_HUMAN	0	0	1	1
TF2B_HUMAN	0	0	1	1
TFP11_HUMAN	0	0	1	1
TGM1_HUMAN	0	0	1	1
THAP9_HUMAN	0	0	1	1
THBG_HUMAN	5	1	2	6
THYG_HUMAN	17	1	1	17
TIF1B_HUMAN	0	0	1	1
TIMD4_HUMAN	1	0	1	2
TIPIN_HUMAN	0	0	1	1
TLR4_HUMAN	10	1	0	9
TLR5_HUMAN	7	1	0	6
TLR6_HUMAN	9	1	0	8
TM108_HUMAN	4	0	1	5
TM14C_HUMAN	0	0	1	1
TM217_HUMAN	2	1	0	1
TMC7_HUMAN	5	0	1	6
TMF1_HUMAN	0	0	1	1
TMTC1_HUMAN	1	0	1	2
TNC18_HUMAN	0	0	2	2
TNR6_HUMAN	2	1	0	1
TNR6A_HUMAN	0	0	3	3
TPP1_HUMAN	5	1	0	4
TPPC8_HUMAN	0	0	1	1
TR10C_HUMAN	3	0	2	5
TRAF6_HUMAN	0	0	1	1
TRFR_HUMAN	2	1	0	1
TRI23_HUMAN	0	0	1	1
TRIO_HUMAN	0	0	1	1
TROP_HUMAN	0	0	1	1
TRPM6_HUMAN	0	0	1	1
TRY1_HUMAN	0	0	1	1
TRY3_HUMAN	0	0	1	1
TRYB1_HUMAN	2	1	0	1
TSH1_HUMAN	0	0	1	1
TTC38_HUMAN	0	0	1	1
TTL10_HUMAN	0	0	1	1
TULP2_HUMAN	0	0	1	1
TULP4_HUMAN	0	0	2	2
TUT7_HUMAN	0	0	1	1
TYRO_HUMAN	6	3	2	5
UACA_HUMAN	0	0	1	1
UBE3B_HUMAN	0	0	1	1
UBP1_HUMAN	0	0	1	1
UBP3_HUMAN	0	0	1	1
UBP48_HUMAN	0	0	1	1
UBP53_HUMAN	0	0	1	1
UBP6_HUMAN	0	0	1	1
UD13_HUMAN	4	1	0	3
UE2NL_HUMAN	0	0	1	1
UHRF2_HUMAN	0	0	1	1
ULK4_HUMAN	0	0	1	1
UROL1_HUMAN	10	0	1	11
USH2A_HUMAN	66	2	4	68
USP9Y_HUMAN	0	0	1	1
USPL1_HUMAN	0	0	1	1
V1BR_HUMAN	1	0	1	2
VGFR3_HUMAN	12	2	1	11
VIME_HUMAN	0	0	1	1
VNN1_HUMAN	6	0	1	7
VNN2_HUMAN	6	1	0	5
VP13A_HUMAN	0	0	1	1
VP13C_HUMAN	0	0	1	1
VPREB_HUMAN	0	0	1	1
VW5B1_HUMAN	3	0	1	4
VWF_HUMAN	16	1	2	17
WBS14_HUMAN	0	0	1	1
WDR12_HUMAN	0	0	1	1
WDR19_HUMAN	0	0	1	1
WDR83_HUMAN	0	0	1	1
WDR88_HUMAN	0	0	1	1
WDR96_HUMAN	0	0	1	1
WNK4_HUMAN	0	0	1	1
WSDU1_HUMAN	0	0	1	1
WWP1_HUMAN	0	0	1	1
WWP2_HUMAN	0	0	1	1
XPO1_HUMAN	0	0	1	1
XPP3_HUMAN	0	0	1	1
YYAP1_HUMAN	0	0	1	1
Z804A_HUMAN	0	0	1	1
ZAN_HUMAN	11	0	1	12
ZBBX_HUMAN	0	0	1	1
ZBT11_HUMAN	0	0	1	1
ZBT38_HUMAN	0	0	1	1
ZBTB6_HUMAN	0	0	1	1
ZDH14_HUMAN	0	0	1	1
ZF64A_HUMAN	0	0	1	1
ZFAT_HUMAN	0	0	1	1
ZFY16_HUMAN	0	0	1	1
ZHX2_HUMAN	0	0	1	1
ZN175_HUMAN	0	0	1	1
ZN181_HUMAN	0	0	1	1
ZN189_HUMAN	0	0	1	1
ZN215_HUMAN	0	0	1	1
ZN236_HUMAN	0	0	1	1
ZN283_HUMAN	0	0	1	1
ZN292_HUMAN	0	0	1	1
ZN397_HUMAN	0	0	1	1
ZN440_HUMAN	0	0	1	1
ZN479_HUMAN	0	0	1	1
ZN492_HUMAN	0	0	4	4
ZN521_HUMAN	0	0	1	1
ZN554_HUMAN	0	0	1	1
ZN559_HUMAN	0	0	1	1
ZN565_HUMAN	0	0	1	1
ZN594_HUMAN	0	0	1	1
ZN596_HUMAN	0	0	1	1
ZN616_HUMAN	0	0	1	1
ZN624_HUMAN	0	0	1	1
ZN626_HUMAN	0	0	1	1
ZN638_HUMAN	0	0	1	1
ZN800_HUMAN	0	0	1	1
ZN808_HUMAN	0	0	1	1
ZNF7_HUMAN	0	0	2	2
ZNF79_HUMAN	0	0	1	1
ZNF85_HUMAN	0	0	1	1
ZO1_HUMAN	0	0	1	1
ZSC30_HUMAN	0	0	1	1
