# Supplementary material for: Proteome-Wide Analysis of Single-Nucleotide Variations in the N-Glycosylation Sequon of Human Genes
Source: PLoS One. 2012 May 7;7(5):e36212. doi: 10.1371/journal.pone.0036212 (PMC3346765; doi:10.1371/journal.pone.0036212)
Supplement: Table S3 — Endoplasmic reticulum signal peptide prediction results. (XLSX) [file pone.0036212.s003.xlsx]

## Sheet: Sheet1
UniProt_AC	Target
P01009	ER
Q9BZ11	ER
P54802	ER
P15289	ER
P12645	ER
Q9H251	ER
P31358	ER
P10909	ER
P82279	ER
Q9H114	ER
P08246	ER
P00451	ER
O75015	ER
P11362	ER
P21802	ER
P02679	ER
P34059	ER
P14314	ER
P22304	ER
P31785	ER
P38484	ER
P18084	ER
P06858	ER
P22888	ER
P10253	ER
Q29980	ER
P14780	ER
P25189	ER
Q02083	ER
O15118	ER
P98161	ER
P08F94	ER
P04156	ER
P07225	ER
P08575	ER
O14522	ER
P07949	ER
O75443	ER
P01266	ER
P14679	ER
P35916	ER
P04275	ER
P07093	ER
Q12913	ER
O75096	ER
Q9Y2E5	ER
Q12879	ER
Q9UKF2	ER
P05543	ER
Q8WZ79	ER
P15848	ER
P02749	ER
P10321	ER
Q9BYF1	ER
P02768	ER
Q2TAA5	ER
P08236	ER
P12830	ER
Q15517	ER
P02452	ER
P08123	ER
P12110	ER
P04839	ER
P35555	ER
P35556	ER
P22607	ER
P02671	ER
Q5H8C1	ER
Q96RW7	ER
P14735	ER
P48551	ER
P08514	ER
P01130	ER
Q13477	ER
Q685J3	ER
Q15465	ER
P51688	ER
O14798	ER
Q04844	ER
Q8IVL8	ER
Q99467	ER
P29017	ER
Q9BZW8	ER
P01233	ER
P58418	ER
P01024	ER
P17927	ER
Q14264	ER
Q15303	ER
Q8TDW7	ER
P12319	ER
P02724	ER
P06865	ER
Q86UX2	ER
P43632	ER
P04180	ER
P59826	ER
Q12866	ER
Q5HYA8	ER
O15146	ER
Q99972	ER
O60500	ER
Q13219	ER
P55085	ER
Q9Y5F1	ER
Q13087	ER
P07202	ER
P02812	ER
Q9BZW2	ER
P07602	ER
Q8WTV0	ER
Q6UW10	ER
A2VEC9	ER
Q9NYW5	ER
P40200	ER
O00206	ER
P25445	ER
O14773	ER
Q15661	ER
P35503	ER
P27918	ER
P08581	ER
Q16827	ER
P15391	ER
Q9NY72	ER
Q5T848	ER
Q9UNA3	ER
Q12884	ER
O43490	ER
P12314	ER
P15812	ER
Q9NPG1	ER
Q9UBR2	ER
P56202	ER
P07339	ER
Q9UJA9	ER
Q01344	ER
P01133	ER
Q5T4B2	ER
Q3KPI0	ER
P10323	ER
Q04721	ER
O14958	ER
Q01151	ER
Q13296	ER
Q9NUM3	ER
Q96JA1	ER
Q01974	ER
Q13201	ER
Q8TCU5	ER
P38570	ER
Q9Y6N6	ER
O60602	ER
P20742	ER
P07988	ER
O15031	ER
Q86UP6	ER
Q68BL8	ER
P15144	ER
P28799	ER
P40967	ER
P01589	ER
P48357	ER
P21860	ER
Q02383	ER
P07098	ER
Q6UWU2	ER
Q6Q4G3	ER
P20061	ER
Q5JRA6	ER
Q99665	ER
P00738	ER
Q15825	ER
P06276	ER
Q92673	ER
P13688	ER
Q9UQV4	ER
P43146	ER
Q4G148	ER
P04439	ER
P30461	ER
P30685	ER
P30475	ER
Q04826	ER
P30495	ER
P18465	ER
Q9TNN7	ER
P29274	ER
P32297	ER
Q9NQ60	ER
P48448	ER
Q9UM73	ER
P30533	ER
Q9BY76	ER
P16066	ER
P04114	ER
Q8N6G6	ER
Q9UKP4	ER
P61769	ER
Q8NFQ5	ER
Q8WY22	ER
Q9NS00	ER
Q9NPY3	ER
P27797	ER
P08311	ER
P30203	ER
P34810	ER
P42081	ER
Q14002	ER
Q9BZP6	ER
Q13231	ER
Q70JA7	ER
O75339	ER
Q6UXG3	ER
P10645	ER
Q9P232	ER
P29400	ER
P25940	ER
O43405	ER
Q96P44	ER
P01189	ER
P04798	ER
P20813	ER
P05181	ER
P51589	ER
Q6ZWL3	ER
P24387	ER
Q99062	ER
P13611	ER
Q14118	ER
Q7Z7B8	ER
Q8N4W6	ER
Q13316	ER
Q02487	ER
Q02413	ER
Q9NZW4	ER
Q16610	ER
P98172	ER
Q14246	ER
O75356	ER
P29317	ER
P54760	ER
P01588	ER
Q9UBQ6	ER
Q8N5W8	ER
P12259	ER
P23142	ER
Q75N90	ER
Q9Y6R7	ER
Q15485	ER
O76093	ER
Q9BYJ0	ER
P22455	ER
P36888	ER
P14207	ER
P14324	ER
P78334	ER
Q02643	ER
Q9H1C3	ER
Q96K78	ER
Q8N158	ER
P42261	ER
Q5VTY9	ER
P04196	ER
Q8NAC3	ER
P35475	ER
P08069	ER
P01344	ER
Q6WRI0	ER
Q5VWK5	ER
P08700	ER
Q8NI17	ER
Q9BZV3	ER
P06213	ER
O14498	ER
P20701	ER
P05107	ER
P05106	ER
Q8WWU7	ER
Q5VV43	ER
O60938	ER
P10721	ER
Q9UEF7	ER
P24043	ER
Q16787	ER
Q16363	ER
A4D0S4	ER
P11279	ER
Q6JVE5	ER
Q8NHL6	ER
Q8N7C0	ER
Q7Z4F1	ER
O75197	ER
P01229	ER
P29376	ER
P16581	ER
Q5VSG8	ER
Q9H8J5	ER
O43462	ER
Q2M385	ER
Q9H3R2	ER
Q9HC84	ER
Q8TD07	ER
O15394	ER
Q9HB63	ER
P14543	ER
Q9Y5S8	ER
O60462	ER
Q9GZU5	ER
A6NMU1	ER
P30953	ER
Q8NGS3	ER
Q9GZK4	ER
Q99650	ER
Q12889	ER
Q99571	ER
P05121	ER
Q6UXH9	ER
P25116	ER
Q9BZA7	ER
Q9Y5I1	ER
Q9Y5E5	ER
Q8N807	ER
P16112	ER
Q96PD5	ER
Q9NTG1	ER
Q02809	ER
O60568	ER
O43157	ER
Q9H8P0	ER
O60810	ER
Q5VWM5	ER
Q16557	ER
P10586	ER
Q9HD43	ER
P23471	ER
Q16769	ER
Q6H3X3	ER
Q9HCK4	ER
P46059	ER
Q9C0K1	ER
P02743	ER
A8MV23	ER
Q8N474	ER
P04278	ER
Q96PQ1	ER
Q9Y286	ER
Q9NTG7	ER
Q9UBY0	ER
P49223	ER
Q8WWQ8	ER
P08842	ER
Q8IWU5	ER
Q4LDE5	ER
Q53R12	ER
Q9UQP3	ER
Q96H15	ER
Q6UXF1	ER
P07477	ER
Q5DID0	ER
O95497	ER
P12018	ER
Q9Y493	ER
P78363	mitochondrial
Q14524	mitochondrial
O60243	mitochondrial
P00480	mitochondrial
O95477	mitochondrial
P33897	mitochondrial
P11464	mitochondrial
Q8WY07	mitochondrial
P11047	mitochondrial
P16219	mitochondrial
Q3MIX3	mitochondrial
Q92572	mitochondrial
P30049	mitochondrial
P15538	mitochondrial
P10809	mitochondrial
Q16698	mitochondrial
P31040	mitochondrial
Q8TF46	mitochondrial
P09172	mitochondrial
Q14574	mitochondrial
P02675	mitochondrial
P13196	mitochondrial
Q6UWX4	mitochondrial
Q16891	mitochondrial
Q12756	mitochondrial
Q9UBX7	mitochondrial
P23368	mitochondrial
O75439	mitochondrial
P52848	mitochondrial
Q16822	mitochondrial
Q15119	mitochondrial
Q9UQ74	mitochondrial
O75679	mitochondrial
P51398	mitochondrial
Q8IXA5	mitochondrial
Q96L03	mitochondrial
Q9Y6N5	mitochondrial
Q5JTZ9	mitochondrial
Q969Z0	mitochondrial
Q9NQH7	mitochondrial
P01008	none
Q92838	none
P04062	none
P15382	none
P08100	none
P35498	none
Q9Y6L6	none
Q7Z5N4	none
Q3KNW5	none
Q9NPD5	none
P26439	none
Q86TB3	none
O94823	none
Q13535	none
Q68D86	none
Q9Y6J0	none
Q8IY42	none
P29965	none
O00716	none
P68104	none
Q8NFI3	none
Q8NEV8	none
Q9NVI1	none
P20930	none
P31513	none
P04150	none
P69905	none
P68871	none
P42858	none
Q5T764	none
Q1MX18	none
P02533	none
P08779	none
P02538	none
Q16322	none
P02545	none
Q3SXY7	none
Q5S007	none
P52701	none
Q8NEV4	none
Q6KC79	none
P00973	none
P04637	none
P57723	none
Q92521	none
A6NI47	none
P49792	none
Q99666	none
O14715	none
Q9NZJ4	none
Q5K651	none
Q7Z333	none
Q496J9	none
Q8NF91	none
O95359	none
O15417	none
Q8NDV7	none
Q9NRJ4	none
Q9P255	none
P17097	none
P07550	none
P14415	none
Q96G97	none
P22413	none
P04921	none
Q9Y6J6	none
P23276	none
O00754	none
Q9GZU1	none
Q96LA9	none
P21757	none
P35372	none
Q8NH00	none
Q9UMZ3	none
Q92736	none
O76082	none
Q07837	none
P46721	none
P34981	none
Q7Z3S9	none
P46663	none
Q9NPR9	none
Q8N7C4	none
O43194	none
A3KMH1	none
Q01650	none
Q07108	none
Q6V1P9	none
P58397	none
Q6NT52	none
Q8TDX9	none
Q7Z407	none
Q8TEY5	none
A7MBM2	none
O95800	none
P01583	none
P25103	none
Q5VXT5	none
Q96QU6	none
Q5TYW2	none
Q5SQ80	none
Q5VUR7	none
Q9UNQ0	none
P35348	none
Q8NFM4	none
Q8N4X5	none
Q5VUJ5	none
Q9Y4K1	none
O43918	none
Q13023	none
O43823	none
Q96BT7	none
Q8TCU4	none
Q9UJX6	none
Q9P2S6	none
Q9NVM4	none
Q8NB46	none
A6NEL2	none
P12429	none
Q92624	none
O14520	none
Q8N6H7	none
A1IGU5	none
Q9NXL2	none
Q9Y4B4	none
Q8WXJ9	none
P17405	none
Q8IZT6	none
Q2TB18	none
P50993	none
Q9Y2Q0	none
Q9ULI0	none
P18850	none
Q99941	none
Q7Z3C6	none
P35670	none
P17735	none
Q9UBB4	none
Q9H6S1	none
Q9BZR8	none
P04920	none
P02730	none
O94812	none
P11274	none
Q8NDZ0	none
Q8NFU0	none
Q9HBH7	none
Q96G01	none
Q9H0C5	none
O60566	none
Q9NR16	none
Q5T0F9	none
Q8TCI5	none
O00555	none
Q8IU99	none
P55212	none
Q9NQ75	none
P52907	none
Q9BRT8	none
Q8IUF1	none
Q8NCX0	none
Q15834	none
Q2M329	none
Q9UK58	none
P51686	none
Q5M9N0	none
Q12834	none
Q5VT06	none
Q9HC77	none
Q6P2H3	none
Q9HA82	none
Q9H993	none
P13569	none
Q8TBZ9	none
Q9BUW7	none
Q6ZUB1	none
Q6TFL3	none
Q5VWN6	none
Q7Z5V6	none
Q14008	none
P0C7M8	none
Q8N1N0	none
Q8IZS7	none
P49759	none
O75503	none
Q9HAW4	none
Q9NX78	none
Q9NQW8	none
P21554	none
Q6PJW8	none
P26441	none
Q9UH73	none
Q9UMD9	none
Q9BSU1	none
Q8IV36	none
Q6UUV7	none
P35221	none
O60716	none
Q9UQB3	none
Q9H0A9	none
Q14999	none
Q8NEP3	none
P61803	none
A0PJW8	none
Q92904	none
Q9UHG0	none
Q9NUI1	none
O15121	none
Q9ULE3	none
P15924	none
Q8IY37	none
Q08211	none
Q14689	none
Q969H9	none
Q99543	none
P18858	none
O60496	none
Q7Z5Q5	none
Q8N608	none
O60469	none
Q8IVF4	none
Q9P225	none
Q7L9B9	none
O75822	none
O00472	none
Q9HB03	none
O00423	none
Q96AY2	none
Q8N8S7	none
Q99814	none
Q92731	none
P57679	none
Q9C073	none
Q9H5Z6	none
Q49AJ0	none
Q8NB25	none
Q7L0X2	none
Q6UWH4	none
A6NH52	none
Q14289	none
Q9C0D6	none
Q92562	none
Q7Z7B0	none
O75369	none
Q04609	none
Q6ZQN5	none
Q01167	none
Q14331	none
P02792	none
Q8TET4	none
Q92538	none
Q96RT7	none
P35573	none
Q17RS7	none
P14136	none
P10070	none
P10071	none
Q9BZE0	none
P29992	none
P63096	none
Q14749	none
Q13439	none
Q8IYS0	none
O00222	none
P30550	none
P48506	none
P30711	none
Q86UP8	none
Q6PXP3	none
Q9H116	none
P61296	none
P02042	none
Q7Z353	none
Q8NE63	none
P37235	none
P35367	none
Q4G112	none
Q9BQS6	none
P57058	none
O43248	none
Q00444	none
Q9P2D0	none
Q53G44	none
Q9BYX4	none
Q8WYA0	none
Q9NSI5	none
O95050	none
O94829	none
Q02556	none
Q9Y4H2	none
Q6ZU52	none
O60303	none
Q9ULI1	none
Q9P2H0	none
Q9P266	none
P13645	none
Q99456	none
P13646	none
Q04695	none
P35908	none
P13647	none
P31323	none
P22612	none
O60662	none
Q92953	none
Q12809	none
P12277	none
Q9ULH0	none
Q14145	none
Q9NS87	none
O94889	none
Q2WGJ6	none
P42166	none
Q14739	none
O95447	none
Q9UIQ6	none
Q96DT0	none
Q96L50	none
Q6P5Q4	none
Q0VAK6	none
P50851	none
Q6P9F7	none
Q9C099	none
Q96NW7	none
Q86X29	none
Q6IAA8	none
Q9NQ48	none
Q8N884	none
Q13233	none
Q99683	none
Q6ZN28	none
Q9NZL9	none
Q7Z434	none
P08183	none
Q9BV36	none
Q9BYG3	none
Q969V6	none
Q8IZD2	none
Q9H3L0	none
Q86VD1	none
Q92887	none
O95255	none
Q96J65	none
P04733	none
Q9ULD2	none
P20592	none
P10244	none
P01106	none
P23409	none
P11055	none
Q9Y623	none
P12883	none
Q9NPC7	none
O00160	none
Q6PIF6	none
Q5VU43	none
Q86TC9	none
Q9C000	none
P49321	none
Q5RGN0	none
O75376	none
P08473	none
P21359	none
Q9Y4Z2	none
Q6NVV3	none
Q9NVX2	none
Q9BSC4	none
Q96PH1	none
Q14207	none
O75607	none
Q06495	none
Q15466	none
P10588	none
Q02297	none
Q96L73	none
Q9UNZ2	none
P49790	none
O95989	none
Q9BZD4	none
O15504	none
Q8NGY0	none
Q8NGZ3	none
Q8NH01	none
Q8NG81	none
Q8NGV0	none
Q8NH83	none
Q8N146	none
Q8N0Y5	none
Q5T2D3	none
A8CG34	none
Q86YC2	none
A6NDB9	none
O43252	none
Q3YEC7	none
O15018	none
Q9ULD6	none
P43116	none
P30086	none
Q9HAT8	none
Q9H814	none
P78562	none
Q92576	none
Q13371	none
P42356	none
Q13492	none
Q9ULL1	none
Q6ZWE6	none
Q6P5Z2	none
O14939	none
Q96Q06	none
Q9H4B4	none
O00444	none
Q6ZV29	none
P54277	none
Q8NBT0	none
Q9UBT6	none
Q6S545	none
Q8TF05	none
P62937	none
Q13356	none
Q6ZSY5	none
Q96BP3	none
Q6ZP29	none
O95522	none
O60811	none
Q5TYX0	none
P48634	none
Q13029	none
Q70Z35	none
O75569	none
P49768	none
P48651	none
Q9BZE2	none
Q96P65	none
P0C881	none
Q9ULC3	none
P51148	none
Q92698	none
Q9P0K7	none
Q8IUD2	none
Q96PK6	none
Q9NW13	none
Q9BXF6	none
P48378	none
Q13017	none
Q52LW3	none
Q99496	none
Q13546	none
P26373	none
P47914	none
Q8N4F7	none
Q9NRR4	none
Q96EP0	none
O75116	none
O15446	none
Q16518	none
Q9Y3A4	none
P62263	none
P62854	none
P23396	none
Q9Y3I0	none
P55017	none
Q9H015	none
P50443	none
Q8TF17	none
P67812	none
O94979	none
P13866	none
Q9NY91	none
Q9Y289	none
P31645	none
Q9Y345	none
Q8TAC9	none
O95171	none
Q6NUK1	none
Q9NY46	none
P35499	none
Q7Z6J9	none
Q8NE28	none
Q9NP31	none
Q92529	none
O15357	none
Q96ST3	none
Q68D06	none
Q9NTJ3	none
Q8TEV9	none
O95473	none
Q5SXM2	none
Q96DI7	none
O14508	none
O14512	none
Q9UPU3	none
Q9P0W8	none
P29508	none
Q2M3C7	none
O95149	none
Q8N9Q2	none
Q9UHB9	none
Q9GZT4	none
Q9UQ35	none
Q8TE77	none
Q14714	none
Q9Y5Y6	none
P50224	none
Q9NRP7	none
Q8N0S2	none
Q9BX26	none
Q9H2B2	none
Q8N4U5	none
Q86VY9	none
P35269	none
O14804	none
Q969N4	none
O75410	none
Q16514	none
Q53T94	none
Q9H2D6	none
P10636	none
P68363	none
Q9BQE3	none
Q96BZ9	none
Q9UJT1	none
O95935	none
Q5JU00	none
Q8NAT2	none
Q9NYB0	none
P42680	none
Q00403	none
Q9UBB9	none
P22735	none
Q9H5L6	none
Q13263	none
Q9BVW5	none
Q7Z402	none
P82094	none
Q8IUR5	none
Q9Y2L5	none
Q9Y4K3	none
P36406	none
O75962	none
Q12816	none
Q9BX84	none
P35030	none
Q6ZSZ6	none
Q5R3I4	none
Q6ZVT0	none
O00295	none
Q5VYS8	none
Q9BZF9	none
O94782	none
Q9Y6I4	none
Q86UV5	none
P35125	none
Q5JXB2	none
Q96PU4	none
Q96C45	none
O00507	none
Q5W0Q7	none
P47901	none
Q96RL7	none
Q709C8	none
Q9NP71	none
Q9GZL7	none
Q8NEZ3	none
Q9BRX9	none
Q6ZMY6	none
Q8NDM7	none
Q96J92	none
Q8N9V3	none
Q9H0M0	none
O00308	none
O14980	none
Q9H869	none
Q7Z570	none
A8MT70	none
O95625	none
Q8NAP3	none
Q15916	none
Q8IZN3	none
Q9NPA5	none
Q9P243	none
Q7Z3T8	none
Q9Y6X8	none
Q9Y473	none
Q2M3W8	none
O75820	none
Q9UL36	none
Q8N7M2	none
O60281	none
Q8NF99	none
Q8IYI8	none
Q96JC4	none
Q96K83	none
Q9BR84	none
Q8N9K5	none
Q96JF6	none
Q8TC21	none
Q08AN1	none
Q9P2J8	none
Q68DY1	none
Q14966	none
Q2TB10	none
Q8N4W9	none
Q15937	none
Q03923	none
Q07157	none
Q86W11	none
P06280	possibly ER
Q8TCB6	possibly ER
O75445	possibly ER
P00740	possibly ER
P41181	possibly ER
Q8TE58	possibly ER
P18075	possibly ER
Q16620	possibly ER
Q8NGJ4	possibly ER
Q9UQC9	possibly ER
Q96S37	possibly ER
P48745	possibly ER
Q9Y2C9	possibly ER
Q6YHK3	possibly ER
Q13797	possibly ER
Q8N6C5	possibly ER
Q07075	possibly ER
P01019	possibly ER
Q8N4G2	possibly ER
P43251	possibly ER
Q9UI42	possibly ER
Q7L1S5	possibly ER
P20036	possibly ER
Q30154	possibly ER
O14843	possibly ER
Q9H9S5	possibly ER
P34903	possibly ER
P52789	possibly ER
Q9ULZ9	possibly ER
Q13163	possibly ER
Q8TAX7	possibly ER
Q92823	possibly ER
Q8NGS6	possibly ER
Q8N628	possibly ER
Q8NH85	possibly ER
Q8NGQ6	possibly ER
Q9UN67	possibly ER
P05164	possibly ER
Q9NWT1	possibly ER
Q9P0S9	possibly ER
Q5TIE3	possibly ER
P08253	possibly mitochondrial
Q01726	possibly mitochondrial
Q8WXI7	possibly mitochondrial
P23942	possibly mitochondrial
O94911	possibly mitochondrial
Q00887	possibly mitochondrial
Q8IUX4	possibly mitochondrial
Q96J66	possibly mitochondrial
Q9H2P0	possibly mitochondrial
O95154	possibly mitochondrial
Q99459	possibly mitochondrial
Q6ICL3	possibly mitochondrial
Q93063	possibly mitochondrial
Q6ZNL6	possibly mitochondrial
A2A2Y4	possibly mitochondrial
P04406	possibly mitochondrial
P54803	possibly mitochondrial
Q5VVW2	possibly mitochondrial
Q9P2P5	possibly mitochondrial
Q8N3C0	possibly mitochondrial
Q14527	possibly mitochondrial
O60921	possibly mitochondrial
Q93074	possibly mitochondrial
Q14D04	possibly mitochondrial
Q86UT6	possibly mitochondrial
Q5JS13	possibly mitochondrial
P39023	possibly mitochondrial
Q9NWS8	possibly mitochondrial
P08708	possibly mitochondrial
Q86UC2	possibly mitochondrial
P51168	possibly mitochondrial
O15079	possibly mitochondrial
O75529	possibly mitochondrial
Q8NFU7	possibly mitochondrial
Q7Z3V4	possibly mitochondrial
Q70EK8	possibly mitochondrial
P08670	possibly mitochondrial
Q9UL58	possibly mitochondrial
Q86TJ5	possibly mitochondrial
P01877
