# Supplementary material for: Proteome-Wide Analysis of Single-Nucleotide Variations in the N-Glycosylation Sequon of Human Genes
Source: PLoS One. 2012 May 7;7(5):e36212. doi: 10.1371/journal.pone.0036212 (PMC3346765; doi:10.1371/journal.pone.0036212)
Supplement: Table S4 — Ingenuity Pathway Analysis (IPA) results. (XLSX) [file pone.0036212.s004.xlsx]

## Sheet: Sheet0
Top Canonical Pathways
IPA Knoledgebase contains 382 total canonical pathways out of which 169 were implicated in our dataset.
1.Coagulation System
Symbol	Entrez Gene Name	UniProt/Swiss-Prot Accession	Location
BDKRB1	bradykinin receptor B1	BKRB1_HUMAN	Plasma Membrane
F5	coagulation factor V (proaccelerin, labile factor)	FA5_HUMAN	Plasma Membrane
F8	coagulation factor VIII, procoagulant component	FA8_HUMAN	Extracellular Space
F9	coagulation factor IX	FA9_HUMAN	Extracellular Space
F2R	coagulation factor II (thrombin) receptor	PAR1_HUMAN	Plasma Membrane
FGA	fibrinogen alpha chain	FIBA_HUMAN	Extracellular Space
FGB	fibrinogen beta chain	FIBB_HUMAN	Extracellular Space
FGG	fibrinogen gamma chain	FIBG_HUMAN	Extracellular Space
PROS1	protein S (alpha)	PROS_HUMAN	Extracellular Space
SERPINA1	serpin peptidase inhibitor, clade A (alpha-1 antiproteinase, antitrypsin), member 1	A1AT_HUMAN	Extracellular Space
SERPINC1	serpin peptidase inhibitor, clade C (antithrombin), member 1	ANT3_HUMAN	Extracellular Space
SERPINE1	serpin peptidase inhibitor, clade E (nexin, plasminogen activator inhibitor type 1), member 1	PAI1_HUMAN	Extracellular Space
VWF	von Willebrand factor	VWF_HUMAN	Extracellular Space
2. Intrinsic Prothrombin Activation Pathway
Symbol	Entrez Gene Name	UniProt/Swiss-Prot Accession	Location
COL1A1	collagen, type I, alpha 1	CO1A1_HUMAN	Extracellular Space
COL1A2	collagen, type I, alpha 2	CO1A2_HUMAN	Extracellular Space
COL5A3	collagen, type V, alpha 3	CO5A3_HUMAN	Extracellular Space
F5	coagulation factor V (proaccelerin, labile factor)	FA5_HUMAN	Plasma Membrane
F8	coagulation factor VIII, procoagulant component	FA8_HUMAN	Extracellular Space
F9	coagulation factor IX	FA9_HUMAN	Extracellular Space
FGA	fibrinogen alpha chain	FIBA_HUMAN	Extracellular Space
FGB	fibrinogen beta chain	FIBB_HUMAN	Extracellular Space
FGG	fibrinogen gamma chain	FIBG_HUMAN	Extracellular Space
PROS1	protein S (alpha)	PROS_HUMAN	Extracellular Space
SERPINC1	serpin peptidase inhibitor, clade C (antithrombin), member 1	ANT3_HUMAN	Extracellular Space
3. Caveolar -mediated Endocytosis Signalling
Symbol	Entrez Gene Name	UniProt/Swiss-Prot Accession	Location
ALB	albumin	ALBU_HUMAN	Extracellular Space
B2M	beta-2-microglobulin	B2MG_HUMAN	Plasma Membrane
EGF	epidermal growth factor	EGF_HUMAN	Extracellular Space
FLNB	filamin B, beta	FLNB_HUMAN	Cytoplasm
HLA-A	major histocompatibility complex, class I, A	1A03_HUMAN	Plasma Membrane
HLA-B	major histocompatibility complex, class I, B	1B35_HUMAN	Plasma Membrane
HLA-C	major histocompatibility complex, class I, C	1C07_HUMAN	Plasma Membrane
INSR	insulin receptor	INSR_HUMAN	Plasma Membrane
ITGA9	integrin, alpha 9	ITA9_HUMAN	Plasma Membrane
ITGA2B	integrin, alpha 2b (platelet glycoprotein IIb of IIb/IIIa complex, antigen CD41)	ITA2B_HUMAN	Plasma Membrane
ITGAE	integrin, alpha E (antigen CD103, human mucosal lymphocyte antigen 1; alpha polypeptide)	ITAE_HUMAN	Plasma Membrane
ITGAL	integrin, alpha L (antigen CD11A (p180), lymphocyte function-associated antigen 1; alpha polypeptide)	ITAL_HUMAN	Plasma Membrane
ITGB2	integrin, beta 2 (complement component 3 receptor 3 and 4 subunit)	ITB2_HUMAN	Plasma Membrane
ITGB3	integrin, beta 3 (platelet glycoprotein IIIa, antigen CD61)	ITB3_HUMAN	Plasma Membrane
ITGB5	integrin, beta 5	ITB5_HUMAN	Plasma Membrane
RAB5C	RAB5C, member RAS oncogene family	RAB5C_HUMAN	Cytoplasm
4. Glycosaminoglycan Degradation
Symbol	Entrez Gene Name	UniProt/Swiss-Prot Accession	Location
ARSB	arylsulfatase B	ARSB_HUMAN	Cytoplasm
GALNS	galactosamine (N-acetyl)-6-sulfate sulfatase	GALNS_HUMAN	Cytoplasm
GUSB	glucuronidase, beta	BGLR_HUMAN	Cytoplasm
HEXA	hexosaminidase A (alpha polypeptide)	HEXA_HUMAN	Cytoplasm
IDS	iduronate 2-sulfatase	IDS_HUMAN	Cytoplasm
IDUA	iduronidase, alpha-L-	IDUA_HUMAN	Cytoplasm
NAGLU	N-acetylglucosaminidase, alpha	ANAG_HUMAN	Cytoplasm
SGSH	N-sulfoglucosamine sulfohydrolase	SPHM_HUMAN	Cytoplasm
SULF2	sulfatase 2	SULF2_HUMAN	Plasma Membrane
5. Hepatic Fibrosis/ Hepatic Stellate Cell Activation
Symbol	Entrez Gene Name	UniProt/Swiss-Prot Accession	Location
AGT	angiotensinogen (serpin peptidase inhibitor, clade A, member 8)	ANGT_HUMAN	Extracellular Space
CD40LG	CD40 ligand	CD40L_HUMAN	Extracellular Space
COL1A1	collagen, type I, alpha 1	CO1A1_HUMAN	Extracellular Space
COL1A2	collagen, type I, alpha 2	CO1A2_HUMAN	Extracellular Space
CYP2E1	cytochrome P450, family 2, subfamily E, polypeptide 1	CP2E1_HUMAN	Cytoplasm
EGF	epidermal growth factor	EGF_HUMAN	Extracellular Space
FAS	Fas (TNF receptor superfamily, member 6)	TNR6_HUMAN	Plasma Membrane
FGFR1	fibroblast growth factor receptor 1	FGFR1_HUMAN	Plasma Membrane
FGFR2	fibroblast growth factor receptor 2	FGFR2_HUMAN	Plasma Membrane
FLT4	fms-related tyrosine kinase 4	VGFR3_HUMAN	Plasma Membrane
IFNAR2	interferon (alpha, beta and omega) receptor 2	INAR2_HUMAN	Plasma Membrane
IFNGR2	interferon gamma receptor 2 (interferon gamma transducer 1)	INGR2_HUMAN	Plasma Membrane
IGF1R	insulin-like growth factor 1 receptor	IGF1R_HUMAN	Plasma Membrane
IL1A	interleukin 1, alpha	IL1A_HUMAN	Extracellular Space
LEPR	leptin receptor	LEPR_HUMAN	Plasma Membrane
MET	met proto-oncogene (hepatocyte growth factor receptor)	MET_HUMAN	Plasma Membrane
MMP2	matrix metallopeptidase 2 (gelatinase A, 72kDa gelatinase, 72kDa type IV collagenase)	MMP2_HUMAN	Extracellular Space
MMP9	matrix metallopeptidase 9 (gelatinase B, 92kDa gelatinase, 92kDa type IV collagenase)	MMP9_HUMAN	Extracellular Space
MYH3	myosin, heavy chain 3, skeletal muscle, embryonic	MYH3_HUMAN	Cytoplasm
MYH4	myosin, heavy chain 4, skeletal muscle	MYH4_HUMAN	Plasma Membrane
MYH7	myosin, heavy chain 7, cardiac muscle, beta	MYH7_HUMAN	Cytoplasm
TLR4	toll-like receptor 4	TLR4_HUMAN	Plasma Membrane

## Sheet: Sheet1
Top Physiological System Development and Function
29 Physiological System Development and Function categories are found in IPA Knowledgebase out of which 13 categories were related to our dataset
1. Tissue Development
Functions Annotation	p-Value	Molecules	# Molecules
tissue development	4.04E-11	AGT,ALB,ANPEP,APOH,ATXN10,BMP3,BMP7,BTD,C1GALT1,C3,CACNA1H,CALR,CASQ2,CDSN,CEACAM1 (includes others),COL17A1,COL1A1,COL1A2,DCC,DSP,DSPP,ECM1,EDA,EGF,EPHB4,EPO,ERBB4,EVC,EXT2,FBN1,FGFR1,FGFR3,FLT4,GAA,HOXC11,HRG,IGF2,IL1A,IL2RG,IL3,INSR,ITGA9,ITGB3,KL,KLK5,KRT10,KRT13,KRT14,KRT16,KRT17,KRT2,KRT5,KRT6A,LAMA2,LAMA3,LAMC1,LHB,LHCGR,LRP5,MAPT,MET,MT1F,MUSK,MYH3,MYH7,NF1,NIPBL,NOX5,PAPSS1,PHEX,PLOD1,PM…	87
skin development	1.25E-06	BTD,CDSN,COL17A1,COL1A1,COL1A2,DSP,KLK5,KRT10,KRT13,KRT14,KRT16,KRT17,KRT2,KRT5,LAMA3,PLOD1,SCEL,STS	18
development of epidermis	2.09E-06	BTD,CDSN,COL17A1,DSP,KLK5,KRT10,KRT13,KRT14,KRT16,KRT17,KRT2,KRT5,LAMA3,PLOD1,SCEL,STS	16
development of organ	2.99E-06	AGT,ALB,BTD,C1GALT1,CASQ2,CDSN,COL17A1,COL1A1,COL1A2,DSP,EGF,EPHB4,ERBB4,FBN1,GAA,HRG,INSR,KLK5,KRT10,KRT13,KRT14,KRT16,KRT17,KRT2,KRT5,LAMA3,LHB,LHCGR,MAPT,MT1F,MYH7,NIPBL,PLOD1,PRKACG,ROBO2,SCEL,SFTPB,SLC6A4,STS,TP53	40
aggregation of cells	1.37E-05	ALB,APCS,BMP7,CD40LG,CD6,CDH1,CDSN,CEACAM1 (includes others),EGF,F2R,IGF1R,ITGA2B,ITGAL,ITGB2,ITGB3,MMP9,NF1,NPHS1,NRG1 (includes EG:112400),SERPINE2,VWF	21
adhesion of breast cancer cell lines	3.72E-05	CDH1,CLCA2,CYP2J2,EGF,EPHA2,ERBB3,IGF1R,ITGB3,NRG1 (includes EG:112400),ROCK2,SERPINE1,TJP1	12
adhesion of blood cells	4.85E-05	ADORA2A,ADRB2,APCS,APOH,C3,CD40LG,CD6,CD83,CDH1,CERCAM,CR1,CTSG,ELANE,FAS,FCGR1A,FCGR3B,FGA,IL1A,ITGA2B,ITGAL,ITGB2,ITGB3,LRPAP1,SCARB1,SELE,SLC4A1,TLR4,VWF	28
aggregation of breast cancer cell lines	6.73E-05	CDH1,EGF,IGF1R,NRG1 (includes EG:112400)	4
aggregation of tumor cell lines	1.14E-04	BMP7,CD40LG,CDH1,CEACAM1 (includes others),EGF,IGF1R,ITGB2,MMP9,NF1,NRG1 (includes EG:112400)	10
adhesion of kidney cells	2.61E-04	C3,EFNB1,FGA,FGG,ITGB2,ITGB3,MSR1,NPHS1,PKD1,PSEN1,RET	11
adhesion of embryonic cells	3.42E-04	C3,EFNB1,FGA,FGG,ITGB2,ITGB3,MSR1,NPHS1	8
development of bone	4.11E-04	BMP3,BMP7,COL1A1,COL1A2,DSPP,ECM1,EGF,EVC,EXT2,FBN1,FGFR1,FGFR3,IGF2,IL1A,IL3,KL,LRP5,PAPSS1,PHEX,ROR2,SFRP1,TRAF6	22
development of bone	4.11E-04	BMP3,BMP7,COL1A1,COL1A2,DSPP,ECM1,EGF,EVC,EXT2,FBN1,FGFR1,FGFR3,IGF2,IL1A,IL3,KL,LRP5,PAPSS1,PHEX,ROR2,SFRP1,TRAF6	22
adhesion of epithelial cells	5.14E-04	C3,CDH1,EFNB1,FGA,FGG,ITGB2,ITGB3,ITGB5,KRT16,MSR1,NPHS1	11
development of connective tissue	7.87E-04	BMP3,BMP7,COL1A1,COL1A2,DSPP,ECM1,EGF,EVC,EXT2,FBN1,FGFR1,FGFR3,IGF2,IL1A,IL3,KL,LRP5,PAPSS1,PHEX,ROR2,SFRP1,TRAF6,VCAN	23
adhesion of kidney cell lines	8.53E-04	C3,EFNB1,FGA,FGG,ITGB2,ITGB3,MSR1,PKD1	8
adhesion of tumor cell lines	1.07E-03	APOH,BMP7,CDH1,CLCA2,CYP2J2,EFNB1,EGF,EPHA2,ERBB3,FGA,IGF1R,INPPL1,ITGA9,ITGAL,ITGB2,ITGB3,LAMA3,NID1,NRG1 (includes EG:112400),ROCK2,SELE,SERPINE1,SLC4A1,TJP1,VCAN	25
detachment of tumor cell lines	1.09E-03	DCC,EGF,IGF1R,SERPINE1,TP53	5
adhesion of embryonic cell lines	1.22E-03	C3,EFNB1,FGA,FGG,ITGB2,ITGB3,MSR1	7
adhesion of epithelial cell lines	1.22E-03	C3,EFNB1,FGA,FGG,ITGB2,ITGB3,MSR1	7
adhesion of lymphoblastoid cell lines	1.39E-03	ITGAL,ITGB2,ITGB3,NRG1 (includes EG:112400)	4
formation of extracellular matrix	1.39E-03	ITGA2B,ITGB3,ROR2,VCAN	4
quantity of adipose tissue	1.39E-03	CNTF,LEPR,NR3C1,SERPINE1	4
adhesion of blood platelets	1.89E-03	APOH,C3,ITGA2B,ITGB2,ITGB3,LRPAP1,VWF	7
formation of tissue	1.95E-03	BMP3,BMP7,COL1A1,COL1A2,DSPP,EVC,FBN1,FGFR1,FGFR3,FGG,IGF2,IL1A,ITGA9,LHCGR,PAPSS1,PHEX,SELE,SERPINE1,TRAF6	19
2. Organismal Development
Functions Annotation	p-Value	Molecules	# Molecules
developmental process of organism	8.78E-08	AGT,ALB,ATR,BMP3,BMP7,BTD,C1GALT1,CASQ2,CDSN,COL17A1,COL1A1,COL1A2,DSP,DSPP,ECM1,EDA,EGF,EPHA2,EPHB4,EPO,ERBB4,FBN1,FGFR4,GAA,GLI3,HOXC11,HRG,HUNK,IDE,IGF2,INSR,KLK5,KRT10,KRT13,KRT14,KRT16,KRT17,KRT2,KRT5,KRT6A,LAMA3,LAMC1,LEPR,LHB,LHCGR,LIG1,MAPT,MC1R,MT1F,MUSK,MYH7,NIPBL,NTN4,PLOD1,PRKACG,ROBO2,RPL29,SCEL,SERPINC1,SFRP1,SFTPB,SHH,SLC6A4,STS,TP53,TRO,VCAN,ZNF7	68
skin development	1.25E-06	BTD,CDSN,COL17A1,COL1A1,COL1A2,DSP,KLK5,KRT10,KRT13,KRT14,KRT16,KRT17,KRT2,KRT5,LAMA3,PLOD1,SCEL,STS	18
development of epidermis	2.09E-06	BTD,CDSN,COL17A1,DSP,KLK5,KRT10,KRT13,KRT14,KRT16,KRT17,KRT2,KRT5,LAMA3,PLOD1,SCEL,STS	16
development of organ	2.99E-06	AGT,ALB,BTD,C1GALT1,CASQ2,CDSN,COL17A1,COL1A1,COL1A2,DSP,EGF,EPHB4,ERBB4,FBN1,GAA,HRG,INSR,KLK5,KRT10,KRT13,KRT14,KRT16,KRT17,KRT2,KRT5,LAMA3,LHB,LHCGR,MAPT,MT1F,MYH7,NIPBL,PLOD1,PRKACG,ROBO2,SCEL,SFTPB,SLC6A4,STS,TP53	40
organogenesis	3.01E-06	AGT,ALB,BTD,C1GALT1,CASQ2,CDSN,COL17A1,COL1A1,COL1A2,DSP,EGF,EPHB4,ERBB4,FBN1,GAA,HRG,INSR,KLK5,KRT10,KRT13,KRT14,KRT16,KRT17,KRT2,KRT5,LAMA3,LHB,LHCGR,MAPT,MT1F,MYH7,NIPBL,NTN4,PLOD1,PRKACG,ROBO2,SCEL,SFTPB,SLC6A4,STS,TP53	41
mass of organism	1.53E-04	ADRB2,AGT,ATP1A2,CNTF,IGF2,LEPR,NR0B2,NR3C1	8
3. Hematogical System Development and Function
Functions Annotation	p-Value	Molecules	# Molecules
activation of blood cells	3.67E-07	ADORA2A,C3,CD180,CD1C,CD1E,CD244,CD40LG,CD86,CD93,CEACAM1 (includes others),CTSG,F2R,F5,FAS,HLA-A,HRH1,HSPD1,IL2RA,ITGB2,KIR2DL3 (includes others),LILRB1,PLXNB1,PMEL,PROS1,PTK2B,PTPRC,PTPRJ,SOCS2,SPACA3,TLR4,TP53,TYR,VWF	33
hematological process	3.37E-06	ADORA2A,AIRE,APOH,BCR,CD40LG,CD6,CSF3R,CTSG,EFNB1,EGF,EPO,F2R,F2RL1,F5,F9,FAS,FLT3,HLA-C,IL2RA,IL2RG,IL3,ITGAL,ITGB3,LAMA3,LRPAP1,MLL5,MYC,NOTCH2,PROS1,PTPRC,ROR2,RPS14,SERPINE2,SMPD1,TACR1,TLR4,VWF	37
activation of leukocytes	4.03E-06	ADORA2A,C3,CD180,CD1C,CD1E,CD244,CD40LG,CD86,CD93,CEACAM1 (includes others),F5,FAS,HLA-A,HRH1,HSPD1,IL2RA,ITGB2,KIR2DL3 (includes others),LILRB1,PLXNB1,PMEL,PROS1,PTPRC,PTPRJ,SOCS2,SPACA3,TLR4,TP53,TYR	29
activation of mononuclear leukocytes	7.79E-06	ADORA2A,CD180,CD1C,CD1E,CD244,CD40LG,CD86,CD93,CEACAM1 (includes others),HLA-A,HSPD1,IL2RA,KIR2DL3 (includes others),LILRB1,PLXNB1,PMEL,PTPRC,PTPRJ,SOCS2,SPACA3,TP53,TYR	22
activation of lymphocytes	2.12E-05	ADORA2A,CD180,CD1C,CD1E,CD244,CD40LG,CD86,CEACAM1 (includes others),HLA-A,HSPD1,IL2RA,KIR2DL3 (includes others),LILRB1,PLXNB1,PMEL,PTPRC,PTPRJ,SOCS2,TP53,TYR	20
activation of leukocyte cell lines	3.55E-05	B2M,HLA-A,KIR2DL3 (includes others),KIT,PTK2B,SOCS2	6
binding of mast cells	4.15E-05	ITGA2B,ITGAL,ITGB2,ITGB3,KIT	5
binding of leukocytes	5.18E-05	APOH,CALR,CD6,CD83,CD86,CTSG,ELANE,FAS,FCGR1A,FCGR3B,ITGA2B,ITGAL,ITGB2,ITGB3,KIT,SCARB1,SELE	17
hemostasis	1.04E-04	ADORA2A,APOH,CD40LG,CTSG,EFNB1,F2R,F2RL1,F5,F9,LRPAP1,PROS1,SERPINE2,TLR4,VWF	14
coagulation of blood	2.18E-04	ADORA2A,APOH,CD40LG,CTSG,F2R,F2RL1,F9,PROS1,SERPINE2,TLR4,VWF	11
immune response of neutrophils	2.65E-04	ANPEP,APCS,C3,CD40LG,FCER1A,FCGR3B,ITGB2,ITGB3	8
binding of phagocytes	3.12E-04	APOH,CD83,CTSG,FCGR1A,FCGR3B,ITGA2B,ITGAL,ITGB2,ITGB3,KIT,SCARB1	11
proliferation of immune cells	6.78E-04	CD19,CD244,CD40LG,CD6,CD83,CD86,CEACAM1 (includes others),CLECL1,CR1,CSF3R,CTSZ,FTL,HSPD1,IGF2,IL2RA,IL2RG,IL3,IRF8,ITGA2B,ITGB3,KIR2DL3 (includes others),LILRB1,PTPRC,PTPRJ,SERPINA1,TYR	26
cell movement of phagocytes	1.26E-03	ADORA2A,ADORA3,AGT,C3,CD40LG,CTSG,F2R,IL1A,ITGA9,ITGAL,ITGB2,ITGB3,MMP9,OPRM1,PPIA,PRNP,PTK2B,SELE,SERPINA1,SERPINC1,SERPINE1,TLR4	22
quantity of leukocytes	1.70E-03	ABCG2,CD19,CD83,CNTF,FAS,FCGR1A,IL1A,IL3,LAMA3,MMP9	10
adhesion of blood platelets	1.89E-03	APOH,C3,ITGA2B,ITGB2,ITGB3,LRPAP1,VWF	7
quantity of blood cells	2.12E-03	ABCG2,CD19,CD83,CNTF,EPO,FAS,FCGR1A,IL1A,IL3,LAMA3,MMP9	11
respiratory burst of neutrophils	2.14E-03	ANPEP,C3,CD40LG,FCER1A,ITGB2	5
proliferation of lymphocytes	2.28E-03	CD19,CD244,CD40LG,CD6,CD83,CD86,CEACAM1 (includes others),CLECL1,CR1,CTSZ,FTL,HSPD1,IGF2,IL2RA,IL2RG,ITGA2B,ITGB3,KIR2DL3 (includes others),LILRB1,PTPRC,PTPRJ,SERPINA1,TYR	23
development of blood cells	2.74E-03	AIRE,CD6,EGF,EPO,FAS,FLT3,HLA-C,IL2RA,IL2RG,IL3,ITGAL,ITGB3,LAMA3,NOTCH2,ROR2,SMPD1,TACR1	17
engulfment of granulocytes	2.88E-03	APCS,FCGR3B,IL1A,ITGB2,ITGB3	5
4. Embryonic Development
Functions Annotation	p-Value	Molecules	# Molecules
skin development	1.25E-06	BTD,CDSN,COL17A1,COL1A1,COL1A2,DSP,KLK5,KRT10,KRT13,KRT14,KRT16,KRT17,KRT2,KRT5,LAMA3,PLOD1,SCEL,STS	18
development of epidermis	2.09E-06	BTD,CDSN,COL17A1,DSP,KLK5,KRT10,KRT13,KRT14,KRT16,KRT17,KRT2,KRT5,LAMA3,PLOD1,SCEL,STS	16
development of organ	2.99E-06	AGT,ALB,BTD,C1GALT1,CASQ2,CDSN,COL17A1,COL1A1,COL1A2,DSP,EGF,EPHB4,ERBB4,FBN1,GAA,HRG,INSR,KLK5,KRT10,KRT13,KRT14,KRT16,KRT17,KRT2,KRT5,LAMA3,LHB,LHCGR,MAPT,MT1F,MYH7,NIPBL,PLOD1,PRKACG,ROBO2,SCEL,SFTPB,SLC6A4,STS,TP53	40
organogenesis	3.01E-06	AGT,ALB,BTD,C1GALT1,CASQ2,CDSN,COL17A1,COL1A1,COL1A2,DSP,EGF,EPHB4,ERBB4,FBN1,GAA,HRG,INSR,KLK5,KRT10,KRT13,KRT14,KRT16,KRT17,KRT2,KRT5,LAMA3,LHB,LHCGR,MAPT,MT1F,MYH7,NIPBL,NTN4,PLOD1,PRKACG,ROBO2,SCEL,SFTPB,SLC6A4,STS,TP53	41
morphology of embryonic cell lines	2.93E-04	ADNP,EFNB1,MSR1,SERPINE1,TACR1	5
adhesion of embryonic cells	3.42E-04	C3,EFNB1,FGA,FGG,ITGB2,ITGB3,MSR1,NPHS1	8
adhesion of embryonic cell lines	1.22E-03	C3,EFNB1,FGA,FGG,ITGB2,ITGB3,MSR1	7
migration of embryonic cell lines	1.47E-03	C3,CNR1,EFNB1,EGF,EPHA2,FGA,FLT4,IGF1R,ITGB2,ROCK2	10
5.Hair and Skin Development and Function
Functions Annotation	p-Value	Molecules	# Molecules
skin development	1.25E-06	BTD,CDSN,COL17A1,COL1A1,COL1A2,DSP,KLK5,KRT10,KRT13,KRT14,KRT16,KRT17,KRT2,KRT5,LAMA3,PLOD1,SCEL,STS	18
development of epidermis	2.09E-06	BTD,CDSN,COL17A1,DSP,KLK5,KRT10,KRT13,KRT14,KRT16,KRT17,KRT2,KRT5,LAMA3,PLOD1,SCEL,STS	16
morphology of epithelial cell lines	4.77E-04	ADNP,EFNB1,MSR1,SERPINE1,TACR1	5
binding of epithelial cell lines	7.56E-04	ABCA1,ITGA9,ITGB2,MSR1,SCARB1,SORL1,TLR4	7
adhesion of epithelial cell lines	1.22E-03	C3,EFNB1,FGA,FGG,ITGB2,ITGB3,MSR1	7

## Sheet: Sheet2
Top Molecular and Cellular Functions
Out of 33 Molecular and Cellular Functions present in IPA Knowledgebase 30 were related to our dataset.
1. Cell to Cell Signaling and Interaction
Functions Annotation	p-Value	Molecules	# Molecules
activation of cells	8.66E-10	ADORA2A,AGT,B2M,C3,CD180,CD1C,CD1E,CD244,CD40LG,CD86,CD93,CDH1,CEACAM1 (includes others),CTNND1,CTSG,EGF,ENPEP,F2R,F5,FAS,HLA-A,HRH1,HSPD1,IGF2,IL1A,IL2RA,IL2RG,ITGAL,ITGB2,ITGB3,KIR2DL3 (includes others),KIT,KRT2,LILRB1,MMP2,P2RX4,PLXNB1,PMEL,PROS1,PTK2B,PTPRC,PTPRJ,SOCS2,SPACA3,TLR4,TP53,TYR,VWF	48
binding of cells	1.23E-09	ABCA1,AGT,APOH,CALR,CD6,CD68,CD83,CD86,CEACAM1 (includes others),CR1,CTSG,DAG1,EFNB1,EGF,ELANE,F2R,F5,F9,FAS,FCGR1A,FCGR3B,HLA-A,IGF1R,IGF2,IL2RG,INSR,ITGA2B,ITGA9,ITGAE,ITGAL,ITGB2,ITGB3,ITGB5,KIT,LAMA2,LDLR,LHCGR,LPL,LRPAP1,MMP2,MSR1,PROS1,SCARB1,SELE,SERPINB3,SERPINE1,SORL1,TLR4,VWF	49
phagocytosis of cells	3.25E-07	ABCA1,APCS,C3,CALR,CD93,CEACAM1 (includes others),CR1,FCGR1A,FCGR3B,ITGB2,ITGB3,MERTK,PROS1,SCN5A,SMPD1,STAB2	16
activation of blood cells	3.67E-07	ADORA2A,C3,CD180,CD1C,CD1E,CD244,CD40LG,CD86,CD93,CEACAM1 (includes others),CTSG,F2R,F5,FAS,HLA-A,HRH1,HSPD1,IL2RA,ITGB2,KIR2DL3 (includes others),LILRB1,PLXNB1,PMEL,PROS1,PTK2B,PTPRC,PTPRJ,SOCS2,SPACA3,TLR4,TP53,TYR,VWF	33
binding of blood cells	4.90E-07	APOH,CALR,CD6,CD83,CD86,CR1,CTSG,EFNB1,ELANE,F5,F9,FAS,FCGR1A,FCGR3B,ITGA2B,ITGAL,ITGB2,ITGB3,KIT,LRPAP1,SCARB1,SELE,VWF	23
activation of leukocytes	4.03E-06	ADORA2A,C3,CD180,CD1C,CD1E,CD244,CD40LG,CD86,CD93,CEACAM1 (includes others),F5,FAS,HLA-A,HRH1,HSPD1,IL2RA,ITGB2,KIR2DL3 (includes others),LILRB1,PLXNB1,PMEL,PROS1,PTPRC,PTPRJ,SOCS2,SPACA3,TLR4,TP53,TYR	29
activation of mononuclear leukocytes	7.79E-06	ADORA2A,CD180,CD1C,CD1E,CD244,CD40LG,CD86,CD93,CEACAM1 (includes others),HLA-A,HSPD1,IL2RA,KIR2DL3 (includes others),LILRB1,PLXNB1,PMEL,PTPRC,PTPRJ,SOCS2,SPACA3,TP53,TYR	22
activation of lymphocytes	2.12E-05	ADORA2A,CD180,CD1C,CD1E,CD244,CD40LG,CD86,CEACAM1 (includes others),HLA-A,HSPD1,IL2RA,KIR2DL3 (includes others),LILRB1,PLXNB1,PMEL,PTPRC,PTPRJ,SOCS2,TP53,TYR	20
binding of tumor cell lines	2.78E-05	AGT,CD68,CEACAM1 (includes others),CR1,EGF,F2R,FAS,HLA-A,IGF1R,IGF2,INSR,ITGA9,ITGAE,ITGAL,ITGB2,ITGB3,ITGB5,LPL,MMP2,PROS1,SCARB1,SERPINB3,SERPINE1	23
activation of leukocyte cell lines	3.55E-05	B2M,HLA-A,KIR2DL3 (includes others),KIT,PTK2B,SOCS2	6
adhesion of breast cancer cell lines	3.72E-05	CDH1,CLCA2,CYP2J2,EGF,EPHA2,ERBB3,IGF1R,ITGB3,NRG1 (includes EG:112400),ROCK2,SERPINE1,TJP1	12
binding of mast cells	4.15E-05	ITGA2B,ITGAL,ITGB2,ITGB3,KIT	5
response of cells	4.18E-05	ABCA1,ADORA2A,AGT,ALB,ANPEP,APCS,BCR,C3,CCR9,CD19,CD40LG,CD93,DCDC2,F2R,FCER1A,FCGR3B,IFIH1,IGHA2,ITGB2,ITGB3,MERTK,NOX1,PROS1,SCARB1,SCN5A,STAB2,TLR4,TP53,TULP4	29
adhesion of blood cells	4.85E-05	ADORA2A,ADRB2,APCS,APOH,C3,CD40LG,CD6,CD83,CDH1,CERCAM,CR1,CTSG,ELANE,FAS,FCGR1A,FCGR3B,FGA,IL1A,ITGA2B,ITGAL,ITGB2,ITGB3,LRPAP1,SCARB1,SELE,SLC4A1,TLR4,VWF	28
binding of leukocytes	5.18E-05	APOH,CALR,CD6,CD83,CD86,CTSG,ELANE,FAS,FCGR1A,FCGR3B,ITGA2B,ITGAL,ITGB2,ITGB3,KIT,SCARB1,SELE	17
response of leukocytes	7.55E-05	ANPEP,APCS,BCR,C3,CD40LG,CD93,FCER1A,FCGR3B,IGHA2,ITGB2,ITGB3,SCARB1,SCN5A,TLR4	14
response of granulocytes	1.21E-04	ANPEP,APCS,C3,CD40LG,FCER1A,FCGR3B,IGHA2,ITGB2,ITGB3	9
immune response of phagocytes	2.18E-04	ANPEP,APCS,C3,CD40LG,CD93,FCER1A,FCGR3B,ITGB2,ITGB3,SCN5A	10
adhesion of kidney cells	2.61E-04	C3,EFNB1,FGA,FGG,ITGB2,ITGB3,MSR1,NPHS1,PKD1,PSEN1,RET	11
immune response of neutrophils	2.65E-04	ANPEP,APCS,C3,CD40LG,FCER1A,FCGR3B,ITGB2,ITGB3	8
binding of phagocytes	3.12E-04	APOH,CD83,CTSG,FCGR1A,FCGR3B,ITGA2B,ITGAL,ITGB2,ITGB3,KIT,SCARB1	11
adhesion of embryonic cells	3.42E-04	C3,EFNB1,FGA,FGG,ITGB2,ITGB3,MSR1,NPHS1	8
adhesion of epithelial cells	5.14E-04	C3,CDH1,EFNB1,FGA,FGG,ITGB2,ITGB3,ITGB5,KRT16,MSR1,NPHS1	11
respiratory burst of granulocytes	7.18E-04	ANPEP,C3,CD40LG,FCER1A,IGHA2,ITGB2	6
binding of epithelial cell lines	7.56E-04	ABCA1,ITGA9,ITGB2,MSR1,SCARB1,SORL1,TLR4	7
activation of tumor cells	8.11E-04	CTNND1,ITGB3,MMP2,PLXNB1	4
adhesion of kidney cell lines	8.53E-04	C3,EFNB1,FGA,FGG,ITGB2,ITGB3,MSR1,PKD1	8
adhesion of tumor cell lines	1.07E-03	APOH,BMP7,CDH1,CLCA2,CYP2J2,EFNB1,EGF,EPHA2,ERBB3,FGA,IGF1R,INPPL1,ITGA9,ITGAL,ITGB2,ITGB3,LAMA3,NID1,NRG1 (includes EG:112400),ROCK2,SELE,SERPINE1,SLC4A1,TJP1,VCAN	25
detachment of tumor cell lines	1.09E-03	DCC,EGF,IGF1R,SERPINE1,TP53	5
adhesion of embryonic cell lines	1.22E-03	C3,EFNB1,FGA,FGG,ITGB2,ITGB3,MSR1	7
adhesion of epithelial cell lines	1.22E-03	C3,EFNB1,FGA,FGG,ITGB2,ITGB3,MSR1	7
stimulation of cells	1.25E-03	CD40LG,CD83,EGF,EPHA2,EPO,HLA-C,IL1A,IL3,PTPRC,TLR4,TYR	11
phagocytosis of phagocytes	1.29E-03	APCS,CD93,FCGR3B,ITGB2,ITGB3,SCN5A	6
adhesion of lymphoblastoid cell lines	1.39E-03	ITGAL,ITGB2,ITGB3,NRG1 (includes EG:112400)	4
communication of cells	1.60E-03	ADORA2A,ADRA1A,AGT,BMP3,CEACAM1 (includes others),CFTR,CGB (includes others),CRB1,EFNB1,EGF,ENPEP,ESR2,FGF18,IL2RA,IL2RG,IL3,LHB,LNPEP,MERTK,MME,NRG1 (includes EG:112400),NRP2,NUDT3,PHEX,RIPK1	25
adhesion of blood platelets	1.89E-03	APOH,C3,ITGA2B,ITGB2,ITGB3,LRPAP1,VWF	7
respiratory burst of neutrophils	2.14E-03	ANPEP,C3,CD40LG,FCER1A,ITGB2	5
binding of kidney cell lines	2.20E-03	ABCA1,IL2RG,ITGA9,ITGB2,LHCGR,MSR1,SCARB1,SORL1	8
immune response of antigen presenting cells	2.88E-03	C3,CD40LG,ITGB2,SCARB1,SCN5A	5
2. Cellular Movement
Functions Annotation	p-Value	Molecules	# Molecules
movement of cells	5.61E-09	ADAMTS15,ADORA2A,ADORA3,ADRB2,AGT,ALB,ANGPTL4,ANPEP,ANXA3,ARHGAP5,BCR,BDKRB1,BMP7,C3,CALR,CD40LG,CD86,CDH1,CEACAM1 (includes others),CLU,CNR1,COL1A1,CSF3R,CTNND1,CTNND2,CTSD,CTSG,CTSZ,CYP2J2,DAG1,EFNB1,EGF,ENTPD5,EPHA2,EPHB4,EPO,ERBB3,ESR2,F2R,F2RL1,FAP,FAS,FBLN1,FGA,FGFR1,FLT4,FOLH1,GNA11,GRN,HRG,HSPD1,IGF1R,IGF2,IL1A,IL3,INPPL1,INSR,IRS2,ITGA2B,ITGA9,ITGAL,ITGB2,ITGB3,ITGB5,KIAA0319,KIDINS220,K…	116
cell movement	5.70E-09	ADAMTS15,ADORA2A,ADORA3,ADRB2,AGT,ALB,ANGPTL4,ANPEP,ANXA3,ARHGAP5,BCR,BDKRB1,BMP7,C3,CALR,CD40LG,CD86,CDH1,CEACAM1 (includes others),CLU,CNR1,COL1A1,CSF3R,CTNND1,CTNND2,CTSD,CTSG,CTSZ,CYP2J2,DAG1,EFNB1,EGF,ENTPD5,EPHA2,EPHB4,EPO,ERBB3,ERBB4,ESR2,F2R,F2RL1,FAP,FAS,FBLN1,FGA,FGFR1,FLT4,FOLH1,GNA11,GRN,HRG,HSPD1,IGF1R,IGF2,IL1A,IL3,INPPL1,INSR,IRS2,ITGA2B,ITGA9,ITGAL,ITGB2,ITGB3,ITGB5,KIAA0319,KIDIN…	120
migration of cells	9.73E-09	ADAMTS15,ADORA2A,ADORA3,ADRB2,AGT,ALB,ANGPTL4,ANPEP,ANXA3,ARHGAP5,BCR,BDKRB1,BMP7,C3,CALR,CD40LG,CD86,CDH1,CEACAM1 (includes others),CLU,CNR1,COL1A1,CSF3R,CTNND1,CTSD,CTSG,CTSZ,CYP2J2,DAG1,EFNB1,EGF,ENTPD5,EPHA2,EPHB4,EPO,ERBB3,ESR2,F2R,F2RL1,FAP,FAS,FBLN1,FGA,FGFR1,FLT4,FOLH1,GNA11,GRN,HRG,HSPD1,IGF1R,IGF2,IL1A,IL3,INPPL1,INSR,IRS2,ITGA2B,ITGA9,ITGAL,ITGB2,ITGB3,ITGB5,KIAA0319,KIDINS220,KRT16,KR…	115
migration of cancer cells	3.86E-05	ADAMTS15,AGT,ANPEP,ARHGAP5,BCR,BDKRB1,BMP7,CALR,CD40LG,CDH1,CLU,CSF3R,CTNND1,CTSD,CYP2J2,EFNB1,EGF,ENTPD5,EPHA2,EPHB4,EPO,ERBB3,ESR2,F2RL1,FAS,FBLN1,FGA,FGFR1,FOLH1,GRN,IGF1R,IGF2,IL1A,INSR,IRS2,ITGAL,ITGB2,ITGB3,ITGB5,KIDINS220,LAMA3,LRIG1,LRPAP1,MAP3K1,MET,MMP2,MMP9,NF1,NOV,NRG1 (includes EG:112400),PAPPA,PEBP1,PLD2,PPIA,PRNP,PTGER2,PTK2B,PTPRH,PTPRZ1,RET,SCN5A,SELE,SERPINA1,SERPINB3,SERPINE1,S…	75
leukocyte migration	3.44E-04	ADORA2A,ADORA3,AGT,ALB,C3,CD40LG,CD86,CTSG,CTSZ,EFNB1,F2R,F2RL1,FAS,GNA11,HSPD1,IL1A,IL3,ITGA9,ITGAL,ITGB2,ITGB3,MIA3,MMP9,OPRM1,PPIA,PRNP,PTK2B,ROCK2,SELE,SERPINA1,SERPINB3,SERPINC1,SERPINE1,SMPD1,TLR4	35
movement of kidney cell lines	3.91E-04	C3,CNR1,CTNND2,EFNB1,EGF,EPHA2,FGA,FLT4,INPPL1,ITGB2,PKD1,RET	12
invasion of cells	4.46E-04	ADAMTS15,ANPEP,ARHGAP5,BDKRB1,BMP7,CALR,CCR9,CD40LG,CDH1,CEACAM1 (includes others),CLU,CTNND1,CTSD,CYP2J2,EGF,ENTPD5,EPHA2,EPHB4,ERBB3,ESR2,F2R,FAS,FBLN1,FGFR1,FLT4,FOLH1,GRN,IGF1R,IRS2,ITGB3,KCNH2,MET,MMP2,MMP9,MYC,NOV,NRG1 (includes EG:112400),PAPPA,PEBP1,PTGER2,PTK2B,SCN5A,SERPINA1,SERPINE2,SFRP1,ST14,TJP1,TP53,VIM	49
migration of epithelial cells	6.89E-04	ADRB2,AGT,CDH1,KRT16,KRT2,MMP9,PKD1,PTPRF	8
chemotaxis of cells	8.39E-04	ADORA2A,ADORA3,AGT,BCR,C3,CEACAM1 (includes others),CNR1,CTSG,EGF,EPHA2,ERBB4,F2R,F2RL1,FAS,GNA11,IL3,ITGA9,ITGAL,ITGB2,ITGB3,ITGB5,MMP2,MMP9,OPRM1,PLD2,PPIA,PRNP,ROBO2,SELE,SERPINA1,SERPINC1,SERPINE1,TLR4	33
migration of kidney cell lines	9.46E-04	C3,CNR1,EFNB1,EGF,EPHA2,FGA,FLT4,INPPL1,ITGB2,PKD1,RET	11
cell movement of phagocytes	1.26E-03	ADORA2A,ADORA3,AGT,C3,CD40LG,CTSG,F2R,IL1A,ITGA9,ITGAL,ITGB2,ITGB3,MMP9,OPRM1,PPIA,PRNP,PTK2B,SELE,SERPINA1,SERPINC1,SERPINE1,TLR4	22
invasion of prostate cancer cell lines	1.27E-03	BDKRB1,BMP7,CDH1,ENTPD5,ERBB3,FOLH1,MMP9,PEBP1,SERPINE2,VIM	10
movement of tumor cell lines	1.34E-03	AGT,ANPEP,BDKRB1,CDH1,CLU,CYP2J2,EFNB1,EGF,EPHA2,EPO,ERBB3,ESR2,F2RL1,FGA,FGFR1,GRN,IGF1R,IGF2,IL1A,INSR,ITGAL,ITGB2,ITGB3,ITGB5,KIDINS220,LAMA3,MAP3K1,MET,MMP2,MMP9,NOV,NRG1 (includes EG:112400),PRNP,PTK2B,PTPRH,PTPRZ1,RET,SERPINB3,SERPINE1,SH2D2A,TLR4,TNN,TP53,TRIO,VIM	45
migration of embryonic cell lines	1.47E-03	C3,CNR1,EFNB1,EGF,EPHA2,FGA,FLT4,IGF1R,ITGB2,ROCK2	10
migration of tumor cell lines	1.73E-03	AGT,ANPEP,BDKRB1,CDH1,CLU,CYP2J2,EFNB1,EGF,EPHA2,EPO,ERBB3,ESR2,F2RL1,FGA,FGFR1,GRN,IGF1R,IGF2,IL1A,INSR,ITGAL,ITGB2,ITGB3,ITGB5,KIDINS220,LAMA3,MAP3K1,MET,MMP2,MMP9,NOV,NRG1 (includes EG:112400),PRNP,PTK2B,PTPRH,PTPRZ1,SERPINB3,SERPINE1,SH2D2A,TLR4,TNN,TP53,TRIO,VIM	44
invasion of tumor cell lines	1.79E-03	ADAMTS15,ARHGAP5,BDKRB1,BMP7,CALR,CD40LG,CDH1,CTNND1,CTSD,CYP2J2,EGF,ENTPD5,EPHA2,EPHB4,ERBB3,ESR2,FAS,FBLN1,FGFR1,FOLH1,GRN,IGF1R,IRS2,ITGB3,MET,MMP2,MMP9,NOV,NRG1 (includes EG:112400),PAPPA,PEBP1,PTGER2,PTK2B,SCN5A,SERPINA1,SERPINE2,SFRP1,ST14,TJP1,TP53,VIM	41
3. Cellular Function and Maintenance
Functions Annotation	p-Value	Molecules	# Molecules
engulfment of cells	4.94E-08	ABCA1,ADORA2A,ANXA3,APCS,C3,CALR,CD93,CEACAM1 (includes others),CR1,EGF,FCGR1A,FCGR3B,IL1A,IL3,ITGB2,ITGB3,MERTK,PICALM,PROS1,SCN5A,SMPD1,SPACA3,STAB2,ZFYVE16	24
phagocytosis	1.35E-07	ABCA1,ADORA2A,ANXA3,APCS,C3,CALR,CD93,CEACAM1 (includes others),CR1,FCGR1A,FCGR3B,IL3,ITGB2,ITGB3,MERTK,PROS1,SCN5A,SMPD1,STAB2	19
phagocytosis of cells	3.25E-07	ABCA1,APCS,C3,CALR,CD93,CEACAM1 (includes others),CR1,FCGR1A,FCGR3B,ITGB2,ITGB3,MERTK,PROS1,SCN5A,SMPD1,STAB2	16
efflux of inorganic cation	1.64E-05	EGF,F2R,F2RL1,FAS,SCN5A	5
reorganization of filaments	1.92E-04	ADNP,CLRN1,RET,SERPINC1	4
depolarization	1.98E-04	EGF,FAS,HTT,KCNE1,P2RX4,PEBP1,PPIA,PRNP,TP53	9
depolarization of cellular membrane	2.43E-04	FAS,KCNE1,P2RX4,PEBP1,PPIA,PRNP,TP53	7
engulfment of leukocytes	5.83E-04	APCS,CD93,FCGR3B,IL1A,ITGB2,ITGB3,SCN5A	7
respiratory burst of granulocytes	7.18E-04	ANPEP,C3,CD40LG,FCER1A,IGHA2,ITGB2	6
reorganization of actin filaments	8.82E-04	CLRN1,RET,SERPINC1	3
phagocytosis of phagocytes	1.29E-03	APCS,CD93,FCGR3B,ITGB2,ITGB3,SCN5A	6
release of granules	1.39E-03	F2R,FCGR1A,ITGA2B,ITGB3	4
organization of filaments	1.68E-03	ADNP,CLRN1,COL1A1,COL1A2,INPPL1,MUC5AC/MUC5B,PRNP,RET,SERPINC1	9
reorganization of cytoskeleton	1.68E-03	ADNP,CLRN1,EFNB1,F2RL1,NF1,PTPRF,RET,SERPINC1,VWF	9
extension of cellular protrusions	1.68E-03	EGF,F2R,F2RL1,FCGR1A,MAPT,ROR2	6
efflux of Ca2+	2.10E-03	EGF,F2R,F2RL1	3
flux of inorganic cation	2.13E-03	CD19,EGF,F2R,F2RL1,FAS,FCGR1A,FCGR3B,ITGA2B,ITGB2,ITGB3,LILRB1,PPIA,RYR2,SCN5A,TEC,VPREB1,VWF	17
respiratory burst of neutrophils	2.14E-03	ANPEP,C3,CD40LG,FCER1A,ITGB2	5
flux of ion	2.50E-03	CD19,EGF,F2R,F2RL1,FAS,FCGR1A,FCGR3B,ITGA2B,ITGB2,ITGB3,LILRB1,PPIA,RYR2,SCN5A,SLC4A1,TEC,VPREB1,VWF	18
depolarization of mitochondrial membrane	2.88E-03	FAS,PEBP1,PPIA,PRNP,TP53	5
engulfment of granulocytes	2.88E-03	APCS,FCGR3B,IL1A,ITGB2,ITGB3	5
4. Lipid Metabolism
Functions Annotation	p-Value	Molecules	# Molecules
fatty acid metabolism	7.45E-08	ABCA1,ABCB1,ABCC2,ABCC6,ABCD1,ABCG2,AGT,ALB,APOB,APOH,ATP8A1,CD40LG,CLU,CNTF,CYP1A1,CYP2J2,EGF,FAS,GBA,HRH1,IGF2,IL1A,IL3,ITGB3,LCAT,LDLR,LPL,MLXIPL,MSR1,NOX5,NPC1,PRNP,PSAP,PTGER2,SCARB1,SDHA,SLCO1A2,SLCO1B1,SLCO1B3,SMPD1,TACR1	41
transport of lipid	9.00E-08	ABCB1,ABCC2,ABCC6,ABCD1,ABCG2,APOB,APOH,ATP8A1,ITGB3,LCAT,LDLR,MSR1,NPC1,PSAP,SCARB1,SLCO1A2,SLCO1B1,SLCO1B3	18
quantity of lipid	3.31E-07	ABCA1,ABCB1,ABCG2,AGT,ALB,APOB,BMP7,CFTR,CGB (includes others),F2R,FAS,FIG4,GBA,GLA,IGF2,IL1A,INPPL1,INSR,LEPR,LHCGR,LPL,LRPAP1,MPO,NPC1,PSAP,ROCK2,SCARB1,SERPINC1,SMPD1	29
metabolism of lipid	2.42E-06	ABCA1,ABCB1,ABCC2,ABCC6,ABCD1,ABCG2,ADRB2,AGT,ALB,ALDH3B2,APOB,APOH,ATP8A1,BMP7,C3,CACNA1H,CD40LG,CLU,CNTF,CUBN,CYP11B1,CYP1A1,CYP2B6,CYP2E1,CYP2J2,EGF,ELOVL3,FAS,GBA,GLA,HRH1,HSD3B2,IGF2,IL1A,IL3,IRS2,ITGB3,LCAT,LDLR,LHB,LPL,MLXIPL,MSR1,NOX1,NOX5,NPC1,NR0B2,PI4KA,PRNP,PSAP,PTGER2,RPE65,SCARB1,SDHA,SERPINA1,SLCO1A2,SLCO1B1,SLCO1B3,SMPD1,SRD5A3,STS,TACR1,TP53,TPP1	64
transport of steroid	4.99E-06	ABCB1,APOB,LCAT,LDLR,MSR1,NPC1,SCARB1,SLCO1A2,SLCO1B1,SLCO1B3	10
transport of fatty acid	7.56E-06	ABCB1,ABCC2,ABCC6,ABCD1,ABCG2,NPC1,SLCO1B1	7
transport of cerivastatin	1.42E-05	ABCB1,ABCC2,ABCG2,SLCO1B1	4
quantity of steroid	4.59E-05	ABCA1,AGT,ALB,BMP7,CGB (includes others),GLA,IL1A,LEPR,LHCGR,LPL,MPO,NPC1	12
steroid metabolism	7.27E-05	ABCA1,APOB,BMP7,CACNA1H,CUBN,CYP11B1,CYP1A1,CYP2B6,CYP2E1,EGF,HSD3B2,IGF2,LCAT,LHB,NPC1,NR0B2,SERPINA1,SRD5A3,STS,TP53	20
metabolism of terpenoid	2.78E-04	ABCA1,APOB,BMP7,CACNA1H,CUBN,CYP11B1,CYP1A1,CYP2B6,CYP2E1,EGF,HSD3B2,IGF2,LCAT,LHB,NPC1,NR0B2,RPE65,SERPINA1,SRD5A3,STS,TP53	21
transport of sterol	5.18E-04	APOB,LCAT,LDLR,MSR1,NPC1,SCARB1	6
synthesis of steroid	7.11E-04	AGT,BMP7,CACNA1H,CGB (includes others),CYP11B1,CYP1A1,EGF,HSD3B2,IGF2,LCAT,LHB,NPC1,SERPINA1,TP53	14
quantity of glycosphingolipid	1.05E-03	ABCB1,ABCG2,FAS,GBA,GLA,PSAP,SCARB1,SMPD1	8
transport of cholesterol	1.09E-03	APOB,LCAT,LDLR,MSR1,SCARB1	5
generation of eicosanoid	1.26E-03	AGT,ALB,CD40LG,CLU,CNTF,EGF,HRH1,IGF2,IL1A,IL3,NOX5,PRNP,PTGER2,TACR1	14
mass of fat	1.68E-03	ADRB2,AGT,ATP1A2,IGF2,LEPR,NR3C1	6
homeostasis of lipid	1.85E-03	ABCA1,APOB,IRS2,LCAT,LDLR,LPL,LRP5,NPC1	8
quantity of glycosylceramide	2.10E-03	ABCB1,GLA,PSAP	3
transport of leukotriene C4	2.10E-03	ABCC2,ABCC6,SLCO1B1	3
uptake of bile salt	2.10E-03	SLCO1A2,SLCO1B1,SLCO1B3	3
formation of eicosanoid	2.12E-03	AGT,ALB,CD40LG,CLU,CNTF,EGF,HRH1,IGF2,IL1A,IL3,NOX5,PRNP,PTGER2,TACR1	14
quantity of ceramide	2.16E-03	ABCG2,FAS,GBA,PSAP,SCARB1,SMPD1	6
formation of prostaglandin	2.18E-03	AGT,CD40LG,CLU,CNTF,EGF,HRH1,IGF2,IL1A,IL3,NOX5,PRNP,TACR1	12
generation of prostaglandin	2.18E-03	AGT,CD40LG,CLU,CNTF,EGF,HRH1,IGF2,IL1A,IL3,NOX5,PRNP,TACR1	12
production of prostaglandin	2.18E-03	AGT,CD40LG,CLU,CNTF,EGF,HRH1,IGF2,IL1A,IL3,NOX5,PRNP,TACR1	12
storage of cholesterol	2.20E-03	ABCA1,APOB,LPL,SCARB1	4
translocation of lipid	2.20E-03	ABCC2,ATP8A1,PSAP,SLCO1B3	4
production of eicosanoid	2.34E-03	AGT,ALB,CD40LG,CLU,CNTF,EGF,HRH1,IGF2,IL1A,IL3,NOX5,PRNP,PTGER2,TACR1	14
biosynthesis of prostaglandin	2.73E-03	AGT,CD40LG,CLU,CNTF,EGF,HRH1,IGF2,IL1A,IL3,NOX5,PRNP,TACR1	12
5. Small Molecule Biochemistry
Functions Annotation	p-Value	Molecules	# Molecules
fatty acid metabolism	7.45E-08	ABCA1,ABCB1,ABCC2,ABCC6,ABCD1,ABCG2,AGT,ALB,APOB,APOH,ATP8A1,CD40LG,CLU,CNTF,CYP1A1,CYP2J2,EGF,FAS,GBA,HRH1,IGF2,IL1A,IL3,ITGB3,LCAT,LDLR,LPL,MLXIPL,MSR1,NOX5,NPC1,PRNP,PSAP,PTGER2,SCARB1,SDHA,SLCO1A2,SLCO1B1,SLCO1B3,SMPD1,TACR1	41
transport of lipid	9.00E-08	ABCB1,ABCC2,ABCC6,ABCD1,ABCG2,APOB,APOH,ATP8A1,ITGB3,LCAT,LDLR,MSR1,NPC1,PSAP,SCARB1,SLCO1A2,SLCO1B1,SLCO1B3	18
quantity of lipid	3.31E-07	ABCA1,ABCB1,ABCG2,AGT,ALB,APOB,BMP7,CFTR,CGB (includes others),F2R,FAS,FIG4,GBA,GLA,IGF2,IL1A,INPPL1,INSR,LEPR,LHCGR,LPL,LRPAP1,MPO,NPC1,PSAP,ROCK2,SCARB1,SERPINC1,SMPD1	29
metabolism of lipid	2.42E-06	ABCA1,ABCB1,ABCC2,ABCC6,ABCD1,ABCG2,ADRB2,AGT,ALB,ALDH3B2,APOB,APOH,ATP8A1,BMP7,C3,CACNA1H,CD40LG,CLU,CNTF,CUBN,CYP11B1,CYP1A1,CYP2B6,CYP2E1,CYP2J2,EGF,ELOVL3,FAS,GBA,GLA,HRH1,HSD3B2,IGF2,IL1A,IL3,IRS2,ITGB3,LCAT,LDLR,LHB,LPL,MLXIPL,MSR1,NOX1,NOX5,NPC1,NR0B2,PI4KA,PRNP,PSAP,PTGER2,RPE65,SCARB1,SDHA,SERPINA1,SLCO1A2,SLCO1B1,SLCO1B3,SMPD1,SRD5A3,STS,TACR1,TP53,TPP1	64
transport of steroid	4.99E-06	ABCB1,APOB,LCAT,LDLR,MSR1,NPC1,SCARB1,SLCO1A2,SLCO1B1,SLCO1B3	10
transport of fatty acid	7.56E-06	ABCB1,ABCC2,ABCC6,ABCD1,ABCG2,NPC1,SLCO1B1	7
transport of cerivastatin	1.42E-05	ABCB1,ABCC2,ABCG2,SLCO1B1	4
quantity of steroid	4.59E-05	ABCA1,AGT,ALB,BMP7,CGB (includes others),GLA,IL1A,LEPR,LHCGR,LPL,MPO,NPC1	12
steroid metabolism	7.27E-05	ABCA1,APOB,BMP7,CACNA1H,CUBN,CYP11B1,CYP1A1,CYP2B6,CYP2E1,EGF,HSD3B2,IGF2,LCAT,LHB,NPC1,NR0B2,SERPINA1,SRD5A3,STS,TP53	20
metabolism of terpenoid	2.78E-04	ABCA1,APOB,BMP7,CACNA1H,CUBN,CYP11B1,CYP1A1,CYP2B6,CYP2E1,EGF,HSD3B2,IGF2,LCAT,LHB,NPC1,NR0B2,RPE65,SERPINA1,SRD5A3,STS,TP53	21
transport of sterol	5.18E-04	APOB,LCAT,LDLR,MSR1,NPC1,SCARB1	6
synthesis of steroid	7.11E-04	AGT,BMP7,CACNA1H,CGB (includes others),CYP11B1,CYP1A1,EGF,HSD3B2,IGF2,LCAT,LHB,NPC1,SERPINA1,TP53	14
quantity of hormone	7.18E-04	BMP7,CGB (includes others),IL1A,LEPR,LHCGR,TG	6
release of Ca2+	8.00E-04	CD19,EGF,F2R,FAS,FCGR1A,FGA,FGB,FGG,HRH1,IBTK,PRNP,RYR2,ST14,TP53	14
quantity of glycosphingolipid	1.05E-03	ABCB1,ABCG2,FAS,GBA,GLA,PSAP,SCARB1,SMPD1	8
transport of cholesterol	1.09E-03	APOB,LCAT,LDLR,MSR1,SCARB1	5
generation of eicosanoid	1.26E-03	AGT,ALB,CD40LG,CLU,CNTF,EGF,HRH1,IGF2,IL1A,IL3,NOX5,PRNP,PTGER2,TACR1	14
oscillation of Ca2+	1.55E-03	ITGA2B,ITGB2,ITGB3,LHB,VWF	5
mass of fat	1.68E-03	ADRB2,AGT,ATP1A2,IGF2,LEPR,NR3C1	6
homeostasis of lipid	1.85E-03	ABCA1,APOB,IRS2,LCAT,LDLR,LPL,LRP5,NPC1	8
quantity of glycosylceramide	2.10E-03	ABCB1,GLA,PSAP	3
transport of leukotriene C4	2.10E-03	ABCC2,ABCC6,SLCO1B1	3
uptake of bile salt	2.10E-03	SLCO1A2,SLCO1B1,SLCO1B3	3
formation of eicosanoid	2.12E-03	AGT,ALB,CD40LG,CLU,CNTF,EGF,HRH1,IGF2,IL1A,IL3,NOX5,PRNP,PTGER2,TACR1	14
quantity of ceramide	2.16E-03	ABCG2,FAS,GBA,PSAP,SCARB1,SMPD1	6
formation of prostaglandin	2.18E-03	AGT,CD40LG,CLU,CNTF,EGF,HRH1,IGF2,IL1A,IL3,NOX5,PRNP,TACR1	12
generation of prostaglandin	2.18E-03	AGT,CD40LG,CLU,CNTF,EGF,HRH1,IGF2,IL1A,IL3,NOX5,PRNP,TACR1	12
production of prostaglandin	2.18E-03	AGT,CD40LG,CLU,CNTF,EGF,HRH1,IGF2,IL1A,IL3,NOX5,PRNP,TACR1	12
storage of cholesterol	2.20E-03	ABCA1,APOB,LPL,SCARB1	4
translocation of lipid	2.20E-03	ABCC2,ATP8A1,PSAP,SLCO1B3	4
production of eicosanoid	2.34E-03	AGT,ALB,CD40LG,CLU,CNTF,EGF,HRH1,IGF2,IL1A,IL3,NOX5,PRNP,PTGER2,TACR1	14
biosynthesis of prostaglandin	2.73E-03	AGT,CD40LG,CLU,CNTF,EGF,HRH1,IGF2,IL1A,IL3,NOX5,PRNP,TACR1	12
formation of hormone	2.80E-03	AGT,BMP7,CGB (includes others),CYP1A1,IGF2,LHB,TP53	7

## Sheet: Sheet3
Top 5 Diseases and Disorders
IPA Knowledge base has a total of 28 categories of Diseases and Disorders out of which our dataset comprised of 22 different diseases and disorders.
1. Developmental Disorder
Functions Annotation	p-Value	Molecules	# Molecules
congenital disorder	1.16E-31	ABCA1,ABCC2,ABCD1,ACADS,ACAN,ADORA2A,ADORA3,ADRA1A,ADRB2,AGL,AGT,APOB,ARSA,ARSB,ATP1A2,ATP7B,BCR,BSCL2,BTD,BUB1B,CD96,CFTR,CHRNE,CLN5,CLU,CNGB3,CNR1,COL17A1,COL1A1,COL1A2,CSF3R,CTNND2,CTSD,CUBN,CYP11B1,DBH,DSC2,DSP,DSPP,EDA,EGF,ELANE,EPAS1,ESR2,FAS,FBLN1,FBN1,FDPS,FGA,FGB,FGFR2,FGFR3,FGG,FKRP,FLG,FLNB,FLT3,FLT4,FMO3,GAA,GALC,GBA,GFAP,GLA,GLI2,GLI3,GRIN2A,GRIN3A,GUSB,GYPA,HEXA,HLA-A,HLA-C,HRH1,IDS…	163
congenital abnormality	1.79E-15	ABCC2,ACAN,ADORA2A,ADORA3,ADRA1A,ADRB2,AGT,ATP1A2,BCR,BUB1B,CD96,CFTR,CLU,CNGB3,CNR1,COL17A1,COL1A1,COL1A2,CSF3R,CTNND2,DSC2,DSP,DSPP,EDA,EGF,ESR2,FBLN1,FBN1,FDPS,FGFR2,FGFR3,FKRP,FLG,FLNB,FLT3,FLT4,GLI2,GLI3,GRIN2A,GRIN3A,HLA-A,HLA-C,HRH1,IFNAR2,IGF1R,KCNE1,KERA,KIT,KRT10,KRT14,KRT16,KRT17,KRT2,KRT5,KRT6A,LAMA2,LAMA3,LBR,LHCGR,LMNA,LRP4,LRP5,MAPT,MC1R,MLPH,MLXIPL,MMP2,MPZ,MYC,MYF6,MYH3,MYH7,NF1,…	97
inborn error of metabolism	1.77E-14	ABCA1,ABCC2,ABCD1,ACADS,AGL,APOB,ARSA,ARSB,ATP7B,BTD,CLN5,CTSD,CUBN,DBH,ELANE,FAS,FMO3,GAA,GALC,GBA,GFAP,GLA,GUSB,GYPA,HEXA,IDS,IDUA,IL1A,KIT,LDLR,LIPF,LMNA,MAPT,MC1R,MCOLN1,MLPH,MMADHC,MMP9,NAGLU,NPC1,NR3C1,OSMR,OTC,PRNP,PSAP,SCN4A,SDHA,SERPINA1,SGSH,SLC22A12,SLC22A4,SLC22A5,SLC3A1,SLC5A1,SMPD1,TAT,TP53,TPP1,TUBA1C,TUBD1,TYR	61
developmental disorder	2.23E-12	ABCD1,ACAN,ADRA1A,ADRB2,AGT,ALB,APCS,ATP1A2,ATR,BPIL3,BUB1B,CHGA,CLU,CNR1,COL1A1,COL1A2,CTNND2,CUL7,DSP,EDA,EFNB1,EPO,ERBB3,ESR2,EVC,FBLN1,FBN1,FDPS,FGFR1,FGFR2,FGFR3,FKRP,FLNB,GHRHR,GLI2,GLI3,GRIN2A,GRIN3A,GYPA,HBB,HRH1,IGF1R,IL2RG,INPPL1,INSR,KRT17,LBR,LHB,LHCGR,LMNA,LRP4,LRP5,MAPT,MLXIPL,MMP2,MYH7,NIPBL,NOTCH2,NPHS1,NRP2,NSD1,NTRK2,OPRM1,P2RX4,PKD1,PKHD1,RAB23,RET,ROR2,SCN1A,SCN3A,SCN3B,SCN4A,…	80
lysosomal storage disease	2.18E-09	ARSA,ARSB,CLN5,CTSD,GALC,GBA,GLA,GUSB,HEXA,IDS,IDUA,MCOLN1,NAGLU,NPC1,PSAP,SGSH,SMPD1,TPP1	18
congenital anomaly of skin	2.15E-08	BCR,CNGB3,COL17A1,COL1A1,COL1A2,CSF3R,DSP,FLG,FLT3,FLT4,IFNAR2,KIT,KRT10,KRT14,KRT16,KRT17,KRT2,KRT5,KRT6A,LAMA3,LMNA,MC1R,MLPH,NF1,PLOD1,RET,ST14,TGM1,TYR	29
skeletal dysplasia	4.12E-07	ACAN,COL1A1,COL1A2,FBN1,FGFR2,FGFR3,FLNB,GLI3,LBR,LMNA,LRP5,MMP2,PLOD1,ROR2,SLC26A2	15
mucopolysaccharidoses	7.56E-06	ARSB,GUSB,IDS,IDUA,MCOLN1,NAGLU,SGSH	7
sphingolipidosis	1.75E-04	ARSA,GALC,GBA,GLA,NPC1,PSAP,SMPD1	7
disorder of stature	2.18E-04	ACAN,COL1A1,FGFR3,GHRHR,GYPA,LBR,LMNA,MMP2,NSD1,SLC26A2	10
congenital afibrinogenemia	2.31E-04	FGA,FGB,FGG	3
Wilson's disease	4.26E-04	ATP7B,FAS,LDLR,TP53	4
ichthyosis	7.18E-04	CNGB3,FLG,KRT10,KRT2,ST14,TGM1	6
syndactyly	8.11E-04	FBLN1,FGFR2,GLI3,RAB23	4
pachyonychia congenita	8.82E-04	KRT16,KRT17,KRT6A	3
neurofibromatosis 1	9.72E-04	BCR,FLT3,FLT4,IFNAR2,KIT,NF1	6
neurofibromatosis	1.22E-03	BCR,FLT3,FLT4,IFNAR2,KIT,NF1,RET	7
2. Genetic Disorder
Functions Annotation	p-Value	Molecules	# Molecules
genetic disorder	8.62E-21	ABCA1,ABCA4,ABCA8,ABCB1,ABCC11,ABCC2,ABCC6,ABCD1,ABCG2,ACADS,ACAN,ADAM30,ADAMTS12,ADAMTS15,ADAMTS7,ADAMTSL1,ADCY4,ADORA2A,ADORA3,ADRA1A,ADRB2,AGL,AGT,AIM1,AIRE,AKAP6,ALAS1,ALB,ALK,ALKBH8,ALMS1,ALPK2,ANAPC2,ANKMY1,ANKRD52,ANXA3,APCS,APOB,APPBP2,AQP2,AQPEP,ARHGEF37,ARHGEF38,ARSA,ARSB,ASPM,ATP1A2,ATP7B,ATP8A1,ATR,ATXN10,AVPR1B,B2M,BCHE,BCR,BDKRB1,BMP3,BMP7,BPIL3,BRI3BP,BSCL2,BTD,BUB1B,C17orf28,C3,C9…	630
inborn error of metabolism	1.77E-14	ABCA1,ABCC2,ABCD1,ACADS,AGL,APOB,ARSA,ARSB,ATP7B,BTD,CLN5,CTSD,CUBN,DBH,ELANE,FAS,FMO3,GAA,GALC,GBA,GFAP,GLA,GUSB,GYPA,HEXA,IDS,IDUA,IL1A,KIT,LDLR,LIPF,LMNA,MAPT,MC1R,MCOLN1,MLPH,MMADHC,MMP9,NAGLU,NPC1,NR3C1,OSMR,OTC,PRNP,PSAP,SCN4A,SDHA,SERPINA1,SGSH,SLC22A12,SLC22A4,SLC22A5,SLC3A1,SLC5A1,SMPD1,TAT,TP53,TPP1,TUBA1C,TUBD1,TYR	61
lysosomal storage disease	2.18E-09	ARSA,ARSB,CLN5,CTSD,GALC,GBA,GLA,GUSB,HEXA,IDS,IDUA,MCOLN1,NAGLU,NPC1,PSAP,SGSH,SMPD1,TPP1	18
plaque psoriasis	2.26E-08	CALR,CYP2E1,FGFR1,FGFR3,FLT4,GAPDH,HLA-C,IFNGR2,IL1A,IL2RA,ITGAL,KIT,KRT10,KRT14,KRT16,KRT17,KRT2,KRT6A,LDLR,LTK,MUC5AC/MUC5B,NRP2,PSAP,SERPINB3,TCN1,VWF	26
psoriasis	9.78E-08	ABCA8,AIM1,ANXA3,C3,CALR,CD86,CDH1,CDSN,CHIT1,CHRNA3,CLCA2,COL1A2,CYP2E1,DSC2,DSG1,EEF1A1,ELL2,ELOVL3,EPHA2,FCGR3B,FGFR1,FGFR3,FLG,FLT3,FLT4,GAPDH,GBA,HBB,HLA-C,IFI44L,IFNAR2,IFNGR2,IL17RC,IL1A,IL23R,IL2RA,ITGAL,KIAA0556,KIT,KLK11,KLK5,KRT10,KRT14,KRT16,KRT17,KRT2,KRT5,KRT6A,LAMA2,LAMP3,LDLR,LILRB1,LRIG1,LTK,MMP2,MMP9,MUC5AC/MUC5B,MUC7,NF1,NR3C1,NRP2,OAS1,OPRM1,OSMR,POMC,PRSS1/PRSS3,PSAP,PTPRC,SA…	77
Alzheimer's disease	1.11E-07	ABCG2,ADRA1A,ADRB2,AGT,ALB,ATP1A2,BCHE,C3,C9,CASP6,CD109,CD68,CDH23,CHRNA3,CHRNA6,CHRNE,CLU,CNR1,CR1,CTSD,DCC,DHX9,DIRC1,DSC3,DSCAM,EGF,EML1,ERBB4,ESR2,F8,FHDC1,FOLH1,GAA,GABRA3,GABRE,GAPDH,GFAP,GLI2,GLT8D2,GPR158,GRIA1,GRIN2A,GRIN3A,GRM8,HDX,HP,HRG,HRH1,HSPD1,HTT,IDE,IFNAR2,IGF2,IGHA2,IGSF5,INSC,INSR,LAMP3,LDLR,MAPT,MME,MPO,NR3C1,NRP2,NTRK2,OSMR,PAMR1,PICALM,PLEKHG1,PRKAR2B,PRNP,PROS1,PRRC2A,PSA…	107
lung cancer	3.68E-07	ABCB1,ABCC2,ABCG2,B2M,BCR,CDC20,CDH1,CHRNA3,CHRNA6,CHRNE,CSF3R,CTSD,CYP1A1,EEF1A1,EPAS1,EPHA2,EPHB4,EPO,ERBB3,ESR2,FAS,FGFR1,FGFR2,FGFR3,FGG,FLT3,FLT4,FTL,GRIN2A,GRIN3A,GSTT1,IGF1R,IL2RA,IL2RG,INSR,ITGB3,ITGB5,KCNE1,KCNE2,KIT,KLK11,KLK5,KRT5,LTK,MET,MMP9,MPO,NR3C1,PPIA,PRKRA,RET,SCN5A,SERPINB3,SERPINC1,SERPINE1,SLC6A4,SLC7A5,TCN1,TP53,TUBA1C,TUBD1,VIM,VWF	63
skeletal dysplasia	4.12E-07	ACAN,COL1A1,COL1A2,FBN1,FGFR2,FGFR3,FLNB,GLI3,LBR,LMNA,LRP5,MMP2,PLOD1,ROR2,SLC26A2	15
inflammatory bowel disease	1.27E-06	ABCB1,ABCC6,ADAMTS12,ADAMTSL1,AKAP6,ALB,ALPK2,APOB,BCR,BMP3,CD6,CD83,CD86,CHSY3,CNST,COCH,CR1,CSF3R,CSMD3,CTNND2,CUBN,CYP11B1,DAG1,DAP3,DCC,DCDC2,DCHS2,DPP10,DSC2,DSCAM,EBF1,EML1,EPHB4,ERBB4,ESR2,FBLN1,FIG4,FREM1,GALNS,GLI2,GLI3,GPR158,GPR39,GRIA1,GRIN3A,GRM8,HBD,HECW2,IFNAR2,IGF1R,IL12RB2,IL23R,IL2RA,IL3,ITGB3,KIAA0564,KIT,KRT2,LAMA2,LHCGR,LNPEP,LRBA,LRRC7,MAP2K5,MAP3K5,MAPT,MKL1,MMP9,MPO,MTUS1,…	120
small cell lung cancer	1.35E-06	ABCB1,ABCC2,ABCG2,BCR,CDH1,EPO,FGFR1,FGFR3,FLT3,FLT4,IGF1R,KIT,LTK,MET,NR3C1,TP53	16
stroke	2.92E-06	ADRA1A,AIM1,ALB,CHRNA3,CHRNA6,CHRNE,CHSY3,CSF3R,CSMD3,F2R,F5,F8,GABRA3,GABRE,GRIN2A,GRIN3A,HHAT,HUNK,IFNAR2,INSR,IRF8,ITGA2B,LPL,MAPT,MMP9,SCN1A,SCN5A,SERPINC1,SERPINE1,SLC6A4	30
acute myeloid leukemia	3.09E-06	ABCB1,ABCG2,ADORA2A,ADORA3,BCR,CD86,CSF3R,CYP2E1,E2F3,EPHA2,EPO,FGFR1,FGFR3,FLT3,FLT4,GSTT1,IL2RA,IL2RG,KIT,LTK,MKL1,MPO,NSD1,PICALM,RET,TACR1,TP53	27
obesity	3.39E-06	ADRA1A,ADRB2,CD68,CHRNA3,CHRNA6,CHRNE,CNR1,CYP2E1,ENPP1,GABRA3,GABRE,GHRHR,HRH1,INSR,LDLR,LEPR,LIPF,LMNA,LRPAP1,MED12,NR0B2,NR3C1,NTRK2,POMC,PRRC2A,SCARB1,SCN1A,SERPINC1,SERPINE1,SHBG,SLC12A3,SLC22A12,SLC6A4	33
Crohn's disease	6.21E-06	ABCC6,ADAMTS12,ADAMTSL1,AKAP6,ALB,ALPK2,APOB,BCR,BMP3,CD6,CD83,CD86,CHSY3,CNST,COCH,CR1,CSF3R,CSMD3,CTNND2,CUBN,CYP11B1,DAG1,DAP3,DCC,DCDC2,DCHS2,DPP10,DSC2,DSCAM,EBF1,EML1,EPHB4,ERBB4,ESR2,FBLN1,FIG4,FREM1,GALNS,GLI2,GLI3,GPR158,GPR39,GRIA1,GRIN3A,GRM8,HBD,HECW2,IFNAR2,IGF1R,IL12RB2,IL23R,IL3,ITGB3,KIAA0564,KIT,KRT2,LAMA2,LHCGR,LNPEP,LRBA,LRRC7,MAP2K5,MAP3K5,MAPT,MKL1,MMP9,MTUS1,MUC17,MYF6,MYH3,…	115
mucopolysaccharidoses	7.56E-06	ARSB,GUSB,IDS,IDUA,MCOLN1,NAGLU,SGSH	7
non-small cell lung cancer	2.23E-05	ABCB1,B2M,CDH1,CSF3R,CTSD,EEF1A1,EPAS1,EPHA2,EPHB4,EPO,ERBB3,ESR2,FAS,FGFR1,FGFR2,FGFR3,FGG,FLT3,FLT4,FTL,INSR,ITGB3,ITGB5,KIT,KLK11,KLK5,LTK,MMP9,MPO,NR3C1,PPIA,RET,SERPINB3,SERPINC1,SERPINE1,SLC7A5,TP53,TUBA1C,TUBD1,VIM	40
non-insulin-dependent diabetes mellitus	2.40E-05	ABCA1,ABCA4,ABCA8,ABCC11,ADAM30,ADAMTS12,ADAMTSL1,ADCY4,ADORA2A,ADORA3,ADRA1A,ADRB2,AGT,AKAP6,ALB,ALK,ALMS1,APOB,APPBP2,AQPEP,ARHGEF38,ATP8A1,BDKRB1,BMP7,BRI3BP,C9orf93,CD96,CHRNA3,CHRNA6,CHRNE,CHSY3,CLEC4F,CLU,CNR1,CNTN3,COL21A1,CYP2E1,DCC,DIRC1,DSCAM,EBF1,ENPP1,ESR2,EXPH5,EXT2,FAT3,FBN1,FBN2,FGFR2,FLNB,FREM1,GBF1,GHRHR,GLI3,GRIA1,GRIN2A,GRM8,HHAT,HK2,HPCAL1,HTT,IDE,IMMT,INSR,IRS2,ITIH5,KCNB2,LA…	132
immediate hypersensitivity	2.58E-05	ABCA1,ADRA1A,ADRB2,C3,CD86,EEF1A1,F2RL1,FCER1A,FCGBP,FLG,HBB,HLA-C,HLA-DRB5,HRH1,IDE,IL1A,IL2RA,IL31RA,ITGAL,KEL,KIT,KLK5,KRT10,KRT16,KRT17,KRT5,KRT6A,LEPR,LPL,NR3C1,OSMR,POMC,PROM1,PSAP,SERPINB3,SMPD1,TRIOBP	37
schizophrenia	2.67E-05	ABCB1,ADRA1A,ADRB2,ALK,APOB,ATP1A2,CALR,CD109,CHRNA3,CHRNA6,CHRNE,CNR1,CNTF,CRHBP,DNAH10,EBF1,EGF,ERBB3,ERBB4,ESR2,FGFR1,FOLH1,FZD3,GABRA3,GABRE,GCLC,GFAP,GNAI1,GPR158,GRIA1,GRIN2A,GRIN3A,GRM8,HP,HPCAL1,HRH1,INSR,LRRC8B,MED12,MICB,NBPF11 (includes others),NR3C1,NRG1 (includes EG:112400),NTRK2,OPRM1,PI4KA,PRKAR2B,PSAP,RPL3,SCN1A,SCN3A,SCN3B,SCN4A,SCN5A,SLC15A1,SLC6A4,SRR,SYT4,TLR5,TMTC1,TP53,TUBA1…	65
prostate cancer	4.33E-05	AIM1,ATP1A2,B2M,BCR,C3,CCR9,CD52,CDH1,CHGA,CHRNA3,CHRNA6,CHRNE,CLU,ENTPD5,EPHA2,EPO,ERBB4,ESR2,FAS,FDPS,FGFR1,FGFR2,FGFR3,FLT3,FLT4,FOLH1,GLI3,GRPR,HOXC5,IFI44L,ITGB3,ITGB5,KIT,LRP5,LTK,MME,MMP2,MMP9,MSR1,MYC,NTRK2,OPRM1,PCDH11X/PCDH11Y,PKHD1,PLXNB1,PROM1,PTPRC,PTPRT,RET,RPL29,RYR2,SCN1A,SCN5A,SDK1,SFRP1,SHH,SMC4,TCN1,TNRC6A,TP53,TUBA1C,TUBD1,VCAN,WDR19,ZFAT	65
age-related macular degeneration	4.54E-05	ABCA4,C3,CHRNA3,CHRNA6,CHRNE,FBLN1,FGFR1,FGFR3,FLT4,HMCN1,KIT,LTK,NR3C1,TLR4	14
retinitis pigmentosa	4.59E-05	ABCA4,ADRA1A,CDH23,CLRN1,CRB1,ESR2,MERTK,PROM1,PRPH2,RHO,RPE65,USH2A	12
atopic dermatitis	9.21E-05	ABCA1,C3,EEF1A1,F2RL1,FCER1A,FCGBP,FLG,HBB,HLA-C,HLA-DRB5,HRH1,IDE,IL1A,IL2RA,IL31RA,ITGAL,KEL,KLK5,KRT10,KRT16,KRT17,KRT5,KRT6A,LEPR,LPL,NR3C1,OSMR,POMC,PROM1,PSAP,SERPINB3,SMPD1,TRIOBP	33
myocardial infarction	1.08E-04	ADORA2A,ADORA3,ADRA1A,ADRB2,CLU,CSF3R,EPO,F2R,GABRA3,INSR,ITGA2B,ITGAL,ITGB2,ITGB3,KCNE1,KCNE2,SERPINC1,SLC6A4	18
gallbladder disease	1.46E-04	CYP1A1,EGF,ERBB3,FLT3,FLT4,HRH1,KEAP1,KIT,RET,TP53,TUBA1C,TUBD1	12
chronic myeloid leukemia	1.59E-04	ADORA2A,ADORA3,BCR,EPHA2,FGFR2,FLT3,FLT4,IFNAR2,IL2RA,IRF8,KIT,NF1,TP53	13
long qt syndrome	1.68E-04	ESR2,KCNE1,KCNE2,KCNH2,SCN5A	5
early-onset morbid obesity	1.75E-04	ADRB2,LDLR,LEPR,NR0B2,NTRK2,POMC,PRRC2A	7
sphingolipidosis	1.75E-04	ARSA,GALC,GBA,GLA,NPC1,PSAP,SMPD1	7
gallbladder cancer	1.81E-04	CYP1A1,EGF,ERBB3,FLT3,FLT4,KEAP1,KIT,RET,TP53,TUBA1C,TUBD1	11
autism	2.14E-04	ADRA1A,ADRB2,CHRNA3,CHRNA6,CHRNE,GABRA3,GABRE,GRIN2A,GRIN3A,HRH1,NRP2,SCN1A,SCN3A,SCN3B,SCN4A,SCN5A,SLC6A4	17
disorder of stature	2.18E-04	ACAN,COL1A1,FGFR3,GHRHR,GYPA,LBR,LMNA,MMP2,NSD1,SLC26A2	10
congenital afibrinogenemia	2.31E-04	FGA,FGB,FGG	3
retinal dystrophy	2.48E-04	ABCA4,CNGB3,NYX,PRPH2,RHO,RPE65	6
morbid obesity	2.50E-04	ADRB2,LDLR,LEPR,NR0B2,NTRK2,POMC,PRRC2A,SCARB1,SERPINC1	9
asthma	2.53E-04	ADORA2A,ADORA3,ADRA1A,ADRB2,C3,CD68,CD86,ELANE,FCER1A,HRH1,IFNAR2,IL2RA,INSR,MMP9,MUC7,NR3C1,NRG1 (includes EG:112400),PTGER2,PTPRC,SCN1A,SLC6A4	21
major depression	2.74E-04	ADRA1A,ADRB2,BTD,CHGA,CHRNA3,CHRNA6,CHRNE,DAP3,FGFR1,GABRA3,GABRE,GFAP,GRIA1,GRIN2A,GRIN3A,HRH1,IBTK,ITGB5,KRT17,LRP4,MAPT,MED12,NR3C1,NRG1 (includes EG:112400),SLC6A4,TACR1,VIM	27
ischemic stroke	3.72E-04	AIM1,ALB,CHSY3,CSF3R,CSMD3,F2R,F5,HHAT,HUNK,INSR,IRF8,ITGA2B,LPL,MMP9,SERPINC1,SLC6A4	16
multiple sclerosis	3.75E-04	ADRA1A,AGT,ALK,BCHE,CD52,CD86,CDSN,CNR1,CNTF,CTNND2,EPO,F2RL1,FAS,GRIN2A,GRIN3A,IFNAR2,IL2RA,MERTK,NR3C1,PDZD2,PRRC2A,PTPRC,SCN1A,SCN3A,SCN3B,SCN4A,SCN5A,SLC6A4,SPACA3	29
Wilson's disease	4.26E-04	ATP7B,FAS,LDLR,TP53	4
hepatitis C	5.14E-04	ABCC2,EPO,ESR2,IFIH1,IFNAR2,IGF1R,INSR,OPRM1,PPIA,PTPRC,SLC6A4	11
amyotrophic lateral sclerosis	5.38E-04	ADRA1A,ADRB2,ALK,ARHGEF37,CAPZA1,CD1E,CDH23,CHSY3,CNR1,CNTF,CTNND2,DCC,DSC3,DSCAM,EDA,EPO,ERBB4,ESR2,FHDC1,GABRA3,GABRE,GFAP,GLI2,GLT8D2,GRIA1,GRIN2A,GRIN3A,GRM8,GRN,GYPC,HRH1,IFI44L,IGF1R,IGSF1,IL1A,INSR,KL,LRIG1,MYO1F,OPRM1,PDZD2,PTPRT,SCN1A,SCN3A,SCN3B,SCN4A,SCN5A,SDK1,SETX,SH3TC2,SLC6A4,TACC2,TMTC1,TP53,TULP4,VCAN,WWP2,ZFP64,ZHX2,ZNF189	60
chronic myelomonocytic leukemia	6.89E-04	ADORA2A,ADORA3,BCR,EPHA2,FLT3,FLT4,KIT,NF1	8
osteoarthritis	7.06E-04	ACAN,ADAMTS12,ADAMTS15,ADRA1A,ADRB2,CLU,EPO,LRP5,MMP2,MMP9,MUC5AC/MUC5B,NR3C1,OPRM1,SCN1A,SCN5A,SLC6A4,TLR4	17
ichthyosis	7.18E-04	CNGB3,FLG,KRT10,KRT2,ST14,TGM1	6
Parkinson's disease	7.57E-04	ABCC11,ADAMTS12,ADAMTSL1,ADORA2A,ADORA3,ADRA1A,ARSB,BCR,CD1E,CDH23,CENPJ,CHGA,CHRNA3,CHRNA6,CHRNE,CNR1,CNST,CSF3R,CSTL1,DBH,DSP,EDA,EEF1A1,ENAH,ERBB4,ESR2,FAM124B,FGD5,FTL,GABRA3,GABRE,GFAP,GRIA1,GRIN2A,GRIN3A,HLA-B,HRH1,HUS1,IGSF5,IMMT,ITGB3,LAMP1,LRRK2,MAPT,NF1,NRG1 (includes EG:112400),OPRM1,PAPSS1,PEBP1,PRDM2,PRKAR2B,PTPRT,RAI14,RPL13,RPL3,SCEL,SCN4A,SLC15A1,TACC2,TP53,TUBA1B,TUBA1C,VIM,ZHX2	64
obsessive-compulsive disorder	7.65E-04	ADRA1A,CNR1,GRIN2A,GRIN3A,HRH1,HTT,OPRM1,SCN1A,SCN3A,SCN3B,SCN4A,SCN5A,SLC6A4	13
pancreatic cancer	8.40E-04	CDH1,CEACAM1 (includes others),CFTR,CHRNA3,CHRNA6,CHRNE,CTSD,EGF,EPHA2,EPO,FBN2,FLT4,IGF1R,ITGAE,KIT,KRT10,LAMA4,MET,MUC17,PROM1,RAD54L,RET,SERPINE2,SHH,SLC6A4,STAB2,TP53,TUBA1C,TUBD1,VIM	30
Huntington's disease	8.52E-04	ADORA2A,ADRA1A,ADRB2,ALAS1,ATP1A2,C3,C9,CASP6,CASQ2,CD68,CLU,CNR1,COCH,CRB1,EML1,FAM117A,FGFR4,FGG,FLRT2,GABRA3,GABRE,GAPDH,GFAP,GRIN2A,GRIN3A,GYPC,HP,HRH1,HTT,LDLR,LPL,LRP4,MYH7,NOTCH2,NTRK2,OPRM1,PDCL,PDE4DIP,PSEN1,PTK2B,RAD54L,ROCK2,SCAMP5,SCN1A,SCN3A,SCN3B,SCN4A,SCN5A,SDHA,SERPINA1,SIN3A,SLC6A4,TGM1,TP53,TRAF6,VCAN,ZNF215	57
pachyonychia congenita	8.82E-04	KRT16,KRT17,KRT6A	3
coronary artery disease	9.44E-04	ABCA1,ACAN,ADAMTS12,ADAMTS7,ADAMTSL1,ADORA2A,ADRB2,AGT,AKAP6,ALK,ANKRD52,ARSB,BMP7,BUB1B,C17orf28,CCDC102B,CLEC4F,CNGB3,CNR1,CNTN3,CRB1,CSF3R,CTNND2,DCC,DIP2A,DSCAM,EEPD1,ENTPD5,ESR2,EXT2,F2R,F5,FBN2,FCN2,FGB,FLT3,GABRA3,GABRE,GLI3,GPR158,GRIA1,GRIN2A,GRM8,GXYLT1,HHAT,HPCAL1,HTT,IL1A,IL23R,INSC,ITGA2B,ITGAL,ITGB2,ITGB3,ITIH5,KCNB2,KIAA0564,KIAA1462,LAMA2,LAMA4,LAMP3,LDLR,LEPR,LHCGR,LPL,LRIG1,LRPA…	110
neurofibromatosis 1	9.72E-04	BCR,FLT3,FLT4,IFNAR2,KIT,NF1	6
neurofibromatosis	1.22E-03	BCR,FLT3,FLT4,IFNAR2,KIT,NF1,RET	7
ankylosing spondylitis	1.29E-03	CD86,FDPS,HLA-A,HLA-B,IL23R,NR3C1	6
bipolar depression	1.35E-03	ADRA1A,ADRB2,GABRA3,GABRE,GRIN2A,GRIN3A,HRH1,SCN1A,SCN3A,SCN3B,SCN4A,SCN5A	12
idiopathic generalized epilepsy	1.39E-03	CACNA1H,ME2,OPRM1,SCN1A	4
acute myocardial infarction	1.44E-03	ADORA2A,ADORA3,CSF3R,EPO,GABRA3,INSR,ITGA2B,ITGB3,KCNE1,KCNE2,SERPINC1	11
ventricular tachycardia	1.54E-03	ADRA1A,ADRB2,CASQ2,KCNE1,KCNE2,KCNH2,RYR2,SCN5A	8
alcoholism	1.60E-03	ADORA2A,ADORA3,ADRA1A,ADRB2,CHRNA3,CHRNA6,CHRNE,GABRA3,GABRE,GRIN2A,GRIN3A,HRH1,OPRM1,SCN1A,SLC6A4,TACR1	16
leprosy	1.75E-03	CD19,CD83,CHIT1,CLU,CTSG,FCER1A,IFNAR2,IL2RG,MAPT,MSR1,SIGLEC7/SIGLEC9,TLR5,TLR6	13
macular dystrophy	2.10E-03	ABCA4,CNGB3,PRPH2	3
Rett syndrome	2.13E-03	ADRA1A,ADRB2,CALR,CASP6,CD6,CLU,CTNNA1,ERC1,GRIN2A,GRIN3A,HRH1,HUS1,PDE4DIP,PRSS1/PRSS3,SERPINE2,TRIO,UBE3B	17
acute guttate psoriasis	2.20E-03	CALR,KRT10,KRT14,KRT17	4
multiple endocrine neoplasia	2.73E-03	FGFR1,FGFR3,FLT4,KIT,LTK,RET	6
frontotemporal dementia	2.88E-03	GRIN2A,GRIN3A,MAPT,PSEN1,SLC6A4	5
3. Metabolic Disease
Functions Annotation	p-Value	Molecules	# Molecules
metabolic disorder	1.61E-16	ABCA1,ABCA4,ABCA8,ABCC11,ABCC2,ABCD1,ACADS,ADAM30,ADAMTS12,ADAMTSL1,ADCY4,ADORA2A,ADORA3,ADRA1A,ADRB2,AGL,AGT,AKAP6,ALB,ALK,ALMS1,ANKMY1,APOB,APPBP2,AQP2,AQPEP,ARHGEF38,ARSA,ARSB,ATP7B,ATP8A1,AVPR1B,B2M,BDKRB1,BMP7,BRI3BP,BSCL2,BTD,C10orf18,C9orf93,CACNA1A,CD40LG,CD52,CD69,CD83,CD86,CD96,CDSN,CHRNA3,CHRNA6,CHRNE,CHSY3,CLEC4F,CLN5,CLU,CNR1,CNST,CNTN3,COL1A1,COL1A2,COL21A1,CSF3R,CTSD,CUBN,CYP11B1,C…	290
inborn error of metabolism	1.77E-14	ABCA1,ABCC2,ABCD1,ACADS,AGL,APOB,ARSA,ARSB,ATP7B,BTD,CLN5,CTSD,CUBN,DBH,ELANE,FAS,FMO3,GAA,GALC,GBA,GFAP,GLA,GUSB,GYPA,HEXA,IDS,IDUA,IL1A,KIT,LDLR,LIPF,LMNA,MAPT,MC1R,MCOLN1,MLPH,MMADHC,MMP9,NAGLU,NPC1,NR3C1,OSMR,OTC,PRNP,PSAP,SCN4A,SDHA,SERPINA1,SGSH,SLC22A12,SLC22A4,SLC22A5,SLC3A1,SLC5A1,SMPD1,TAT,TP53,TPP1,TUBA1C,TUBD1,TYR	61
lysosomal storage disease	2.18E-09	ARSA,ARSB,CLN5,CTSD,GALC,GBA,GLA,GUSB,HEXA,IDS,IDUA,MCOLN1,NAGLU,NPC1,PSAP,SGSH,SMPD1,TPP1	18
diabetes mellitus	3.45E-09	ABCA1,ABCA4,ABCA8,ABCC11,ADAM30,ADAMTS12,ADAMTSL1,ADCY4,ADORA2A,ADORA3,ADRA1A,ADRB2,AGT,AKAP6,ALB,ALK,ALMS1,ANKMY1,APOB,APPBP2,AQPEP,ARHGEF38,ARSB,ATP8A1,BDKRB1,BMP7,BRI3BP,BSCL2,C10orf18,C9orf93,CACNA1A,CD40LG,CD52,CD69,CD86,CD96,CDSN,CHRNA3,CHRNA6,CHRNE,CHSY3,CLEC4F,CLU,CNR1,CNST,CNTN3,COL1A2,COL21A1,CSF3R,CUBN,CYP2E1,DCC,DCDC2,DHX9,DIRC1,DSC2,DSCAM,E2F3,EBF1,EGF,ELANE,ELL2,ENAH,ENPP1,EPAS1,EPO…	222
glucose metabolism disorder	5.97E-09	ABCA1,ABCA4,ABCA8,ABCC11,ADAM30,ADAMTS12,ADAMTSL1,ADCY4,ADORA2A,ADORA3,ADRA1A,ADRB2,AGT,AKAP6,ALB,ALK,ALMS1,ANKMY1,APOB,APPBP2,AQPEP,ARHGEF38,ARSB,ATP8A1,BDKRB1,BMP7,BRI3BP,BSCL2,C10orf18,C9orf93,CACNA1A,CD40LG,CD52,CD69,CD86,CD96,CDSN,CHRNA3,CHRNA6,CHRNE,CHSY3,CLEC4F,CLU,CNR1,CNST,CNTN3,COL1A2,COL21A1,CSF3R,CUBN,CYP2E1,DCC,DCDC2,DHX9,DIRC1,DSC2,DSCAM,E2F3,EBF1,EGF,ELANE,ELL2,ENAH,ENPP1,EPAS1,EPO…	224
mucopolysaccharidoses	7.56E-06	ARSB,GUSB,IDS,IDUA,MCOLN1,NAGLU,SGSH	7
non-insulin-dependent diabetes mellitus	2.40E-05	ABCA1,ABCA4,ABCA8,ABCC11,ADAM30,ADAMTS12,ADAMTSL1,ADCY4,ADORA2A,ADORA3,ADRA1A,ADRB2,AGT,AKAP6,ALB,ALK,ALMS1,APOB,APPBP2,AQPEP,ARHGEF38,ATP8A1,BDKRB1,BMP7,BRI3BP,C9orf93,CD96,CHRNA3,CHRNA6,CHRNE,CHSY3,CLEC4F,CLU,CNR1,CNTN3,COL21A1,CYP2E1,DCC,DIRC1,DSCAM,EBF1,ENPP1,ESR2,EXPH5,EXT2,FAT3,FBN1,FBN2,FGFR2,FLNB,FREM1,GBF1,GHRHR,GLI3,GRIA1,GRIN2A,GRM8,HHAT,HK2,HPCAL1,HTT,IDE,IMMT,INSR,IRS2,ITIH5,KCNB2,LA…	132
sphingolipidosis	1.75E-04	ARSA,GALC,GBA,GLA,NPC1,PSAP,SMPD1	7
insulin-dependent diabetes mellitus	2.25E-04	ADAMTSL1,ADRA1A,ADRB2,AGT,ALK,ANKMY1,APOB,APPBP2,ARSB,BRI3BP,C10orf18,CACNA1A,CD40LG,CD69,CD86,CDSN,CHRNA6,CNST,COL1A2,CSF3R,CUBN,DCC,DCDC2,DHX9,DSC2,DSCAM,E2F3,EGF,ELANE,ELL2,ENAH,EPAS1,EPO,ERBB3,ERBB4,ERC1,GABRA3,GLI3,GPR158,GYPC,HLA-A,HLA-B,HLA-C,HLA-DPA1,IFIH1,IL1A,IL23R,IL2RA,IL2RG,INSR,ITGAL,KCNB2,KIAA0408,KIAA0564,KIT,LAMA2,LAMA3,LRRC7,MICB,MTUS1,NLRP1,NOTCH2,NPHS1,NR3C1,NRCAM,NUP153,OAS1,…	102
Wilson's disease	4.26E-04	ATP7B,FAS,LDLR,TP53	4
Grave's disease	4.77E-04	CD83,IFIH1,IGF1R,TG,TPO	5
hypolipoproteinemia	8.82E-04	ABCA1,APOB,LPL	3
4. Inflammatory Disease
Functions Annotation	p-Value	Molecules	# Molecules
inflammatory disorder	2.51E-16	ABCA1,ABCB1,ABCC2,ABCC6,ABCG2,ACAN,ADAMTS12,ADAMTS15,ADAMTS7,ADAMTSL1,ADORA2A,ADORA3,ADRA1A,ADRB2,AGT,AKAP6,ALB,ALK,ALKBH8,ALPK2,ANAPC2,APOB,APOH,AQPEP,ARSB,ATF6B,ATP1A2,ATP8A1,B2M,BCHE,BCR,BICD1,BMP3,C10orf18,C22orf28,C3,CACNA1A,CALR,CASP6,CCDC102B,CD109,CD163L1,CD180,CD40LG,CD52,CD6,CD68,CD69,CD83,CD86,CDH1,CDH23,CDSN,CEACAM1 (includes others),CFTR,CHRNA3,CHST9,CHSY3,CILP,CLCA2,CLSPN,CLU,CNR1,C…	327
rheumatic disease	2.90E-08	ABCB1,ACAN,ADAMTS12,ADAMTS15,ADAMTS7,ADAMTSL1,ADORA3,ADRA1A,ADRB2,ALB,ALKBH8,ALPK2,ANAPC2,APOB,APOH,AQPEP,ARSB,ATF6B,ATP1A2,ATP8A1,B2M,BICD1,C10orf18,C22orf28,CACNA1A,CALR,CCDC102B,CD109,CD163L1,CD40LG,CD6,CD68,CD69,CD83,CD86,CDH1,CDH23,CEACAM1 (includes others),CHST9,CILP,CLCA2,CLSPN,CLU,CNST,COL4A5,CR1,CSF3R,CTSG,CUBN,CYP2B6,DCC,DCDC2,DHX37,DPP10,DSC2,DSCAM,EBF1,EFNB1,ELANE,ENPP1,ENPP5,EPAS1,EP…	185
arthritis	2.85E-07	ABCB1,ACAN,ADAMTS12,ADAMTS15,ADAMTS7,ADAMTSL1,ADORA3,ADRA1A,ADRB2,ALB,ALKBH8,ALPK2,ANAPC2,APOB,AQPEP,ARSB,ATF6B,ATP1A2,ATP8A1,B2M,BICD1,C10orf18,C22orf28,CACNA1A,CALR,CCDC102B,CD109,CD163L1,CD40LG,CD6,CD68,CD69,CD83,CD86,CDH1,CDH23,CHST9,CILP,CLCA2,CLSPN,CLU,CNST,COL4A5,CR1,CSF3R,CUBN,CYP2B6,DCC,DCDC2,DHX37,DPP10,DSC2,DSCAM,EBF1,EFNB1,ENPP1,ENPP5,EPAS1,EPO,ERC1,EVC,F2RL1,FBN1,FDPS,FGB,FGFR2,FLT3,…	172
inflammatory bowel disease	1.27E-06	ABCB1,ABCC6,ADAMTS12,ADAMTSL1,AKAP6,ALB,ALPK2,APOB,BCR,BMP3,CD6,CD83,CD86,CHSY3,CNST,COCH,CR1,CSF3R,CSMD3,CTNND2,CUBN,CYP11B1,DAG1,DAP3,DCC,DCDC2,DCHS2,DPP10,DSC2,DSCAM,EBF1,EML1,EPHB4,ERBB4,ESR2,FBLN1,FIG4,FREM1,GALNS,GLI2,GLI3,GPR158,GPR39,GRIA1,GRIN3A,GRM8,HBD,HECW2,IFNAR2,IGF1R,IL12RB2,IL23R,IL2RA,IL3,ITGB3,KIAA0564,KIT,KRT2,LAMA2,LHCGR,LNPEP,LRBA,LRRC7,MAP2K5,MAP3K5,MAPT,MKL1,MMP9,MPO,MTUS1,…	120
Crohn's disease	6.21E-06	ABCC6,ADAMTS12,ADAMTSL1,AKAP6,ALB,ALPK2,APOB,BCR,BMP3,CD6,CD83,CD86,CHSY3,CNST,COCH,CR1,CSF3R,CSMD3,CTNND2,CUBN,CYP11B1,DAG1,DAP3,DCC,DCDC2,DCHS2,DPP10,DSC2,DSCAM,EBF1,EML1,EPHB4,ERBB4,ESR2,FBLN1,FIG4,FREM1,GALNS,GLI2,GLI3,GPR158,GPR39,GRIA1,GRIN3A,GRM8,HBD,HECW2,IFNAR2,IGF1R,IL12RB2,IL23R,IL3,ITGB3,KIAA0564,KIT,KRT2,LAMA2,LHCGR,LNPEP,LRBA,LRRC7,MAP2K5,MAP3K5,MAPT,MKL1,MMP9,MTUS1,MUC17,MYF6,MYH3,…	115
lichen planus	1.06E-05	B2M,CD52,COL1A1,EEF1A1,F2RL1,FOLR2,GRN,HBB,HLA-A,HLA-B,HLA-C,HLA-DPA1,ITGAL,KRT16,KRT17,KRT5,KRT6A,NR3C1,RPS17/RPS17L	19
dermatitis	1.52E-05	ABCA1,C3,CALR,CD52,CDH1,CHRNA3,EEF1A1,F2RL1,FCER1A,FCGBP,FLG,HBB,HLA-C,HLA-DRB5,HRH1,IDE,IL1A,IL2RA,IL2RG,IL31RA,ITGAL,KEL,KLK5,KRT10,KRT14,KRT16,KRT17,KRT5,KRT6A,LEPR,LPL,NR3C1,OSMR,POMC,PROM1,PSAP,SERPINB3,SMPD1,TRIOBP,TUBA1C,TUBD1	41
rheumatoid arthritis	8.65E-05	ABCB1,ACAN,ADAMTS7,ADAMTSL1,ADRB2,ALB,ALKBH8,ALPK2,APOB,AQPEP,ARSB,ATF6B,ATP1A2,ATP8A1,B2M,BICD1,C10orf18,C22orf28,CACNA1A,CALR,CCDC102B,CD109,CD163L1,CD6,CD68,CD69,CD83,CD86,CDH1,CDH23,CHST9,CLCA2,CLSPN,CLU,CNST,COL4A5,CR1,CSF3R,CUBN,CYP2B6,DCC,DCDC2,DHX37,DPP10,DSC2,DSCAM,EBF1,EFNB1,ENPP5,EPAS1,EPO,ERC1,EVC,F2RL1,FBN1,FGB,FGFR2,FLT3,FRMD3,GABRA3,GABRE,GLI3,GRIA1,GRIN2A,GRN,GXYLT1,GYPA,HABP2,HLA…	147
acute respiratory distress syndrome	9.03E-05	ALB,F5,F8,GAPDH,HABP2,INSR,NR3C1,OPRM1,SERPINE1,VWF	10
atopic dermatitis	9.21E-05	ABCA1,C3,EEF1A1,F2RL1,FCER1A,FCGBP,FLG,HBB,HLA-C,HLA-DRB5,HRH1,IDE,IL1A,IL2RA,IL31RA,ITGAL,KEL,KLK5,KRT10,KRT16,KRT17,KRT5,KRT6A,LEPR,LPL,NR3C1,OSMR,POMC,PROM1,PSAP,SERPINB3,SMPD1,TRIOBP	33
inflammatory demyelinating disease	1.03E-04	ADRA1A,AGT,ALK,BCHE,CD52,CD86,CDSN,CNR1,CNTF,CTNND2,EPO,F2RL1,FAS,GRIN2A,GRIN3A,IFNAR2,IL2RA,MAPT,MERTK,MMP9,NR3C1,PDZD2,PRRC2A,PTPRC,SCN1A,SCN3A,SCN3B,SCN4A,SCN5A,SLC6A4,SPACA3	31
acute pancreatitis	2.31E-04	F5,F8,SERPINE1	3
asthma	2.53E-04	ADORA2A,ADORA3,ADRA1A,ADRB2,C3,CD68,CD86,ELANE,FCER1A,HRH1,IFNAR2,IL2RA,INSR,MMP9,MUC7,NR3C1,NRG1 (includes EG:112400),PTGER2,PTPRC,SCN1A,SLC6A4	21
multiple sclerosis	3.75E-04	ADRA1A,AGT,ALK,BCHE,CD52,CD86,CDSN,CNR1,CNTF,CTNND2,EPO,F2RL1,FAS,GRIN2A,GRIN3A,IFNAR2,IL2RA,MERTK,NR3C1,PDZD2,PRRC2A,PTPRC,SCN1A,SCN3A,SCN3B,SCN4A,SCN5A,SLC6A4,SPACA3	29
meningitis	4.26E-04	F5,F8,NR3C1,SERPINE1	4
hepatitis C	5.14E-04	ABCC2,EPO,ESR2,IFIH1,IFNAR2,IGF1R,INSR,OPRM1,PPIA,PTPRC,SLC6A4	11
osteoarthritis	7.06E-04	ACAN,ADAMTS12,ADAMTS15,ADRA1A,ADRB2,CLU,EPO,LRP5,MMP2,MMP9,MUC5AC/MUC5B,NR3C1,OPRM1,SCN1A,SCN5A,SLC6A4,TLR4	17
viral hepatitis	8.00E-04	ABCC2,EPO,ESR2,IFIH1,IFNAR2,IFNGR2,IGF1R,INSR,MMP9,NR3C1,OPRM1,PPIA,PTPRC,SLC6A4	14
pancreatitis	1.05E-03	F5,F8,HRH1,NR3C1,PRSS1/PRSS3,SCN1A,SCN5A,SERPINE1	8
juvenile rheumatoid arthritis	1.26E-03	ALB,CD69,CD83,CD86,CDH1,CR1,FGB,HP,IL1A,IL2RA,MME,MMP2,PRNP,PTPRC,SLC6A4,SORL1,TNFRSF10C	17
ankylosing spondylitis	1.29E-03	CD86,FDPS,HLA-A,HLA-B,IL23R,NR3C1	6
primary biliary cirrhosis	1.40E-03	ABCG2,B2M,CD180,CD40LG,F2R,FGFR1,FGFR3,FLT3,IFNGR2,IL1A,IL3,NOTCH2,NR3C1,TLR4	14
systemic juvenile idiopathic arthritis	1.89E-03	ALB,CD86,FGB,HP,IL1A,IL2RA,MMP2	7
bacterial meningitis	2.10E-03	F5,F8,SERPINE1	3
acute guttate psoriasis	2.20E-03	CALR,KRT10,KRT14,KRT17	4
hepatitis	2.74E-03	ABCC2,APOB,CYP2E1,EPO,ESR2,IFIH1,IFNAR2,IFNGR2,IGF1R,INSR,MMP9,NAGLU,NR3C1,OPRM1,PPIA,PTPRC,SLC6A4	17
pulmonary emphysema	2.80E-03	ADORA2A,ADORA3,ADRB2,ELANE,MMP9,NR3C1,SERPINA1	7
5. Dermatological Diseases and Conditions
Functions Annotation	p-Value	Molecules	# Molecules
dermatological disorder	2.04E-15	ABCA1,ABCA8,ADRA1A,ADRB2,AIM1,ALB,ANAPC2,ANGPTL4,ANXA3,ATP1A2,B2M,BCR,C3,CALR,CD19,CD52,CD83,CD86,CDH1,CDSN,CHIT1,CHRNA3,CLCA2,CLU,CNGB3,COL17A1,COL1A1,COL1A2,COL21A1,COL4A5,COL5A3,COL6A2,CR1,CRHBP,CSF3R,CTSG,CYP2E1,DSC2,DSG1,DSP,ECM1,EEF1A1,ELL2,ELOVL3,EPHA2,ESR2,F2RL1,FCER1A,FCGBP,FCGR3B,FGFR1,FGFR2,FGFR3,FLG,FLT3,FLT4,FOLR2,GABRA3,GAPDH,GBA,GRIN2A,GRIN3A,GRN,GSTT1,GYPA,HBB,HLA-A,HLA-B,HLA-C,HL…	164
exanthem	7.19E-09	CALR,CHRNA3,CYP2E1,FGFR1,FGFR3,FLT4,GAPDH,HLA-C,IFNGR2,IL1A,IL2RA,ITGAL,KIT,KRT10,KRT14,KRT16,KRT17,KRT2,KRT6A,LDLR,LTK,MUC5AC/MUC5B,NR3C1,NRP2,PSAP,SERPINB3,TCN1,VWF	28
congenital anomaly of skin	2.15E-08	BCR,CNGB3,COL17A1,COL1A1,COL1A2,CSF3R,DSP,FLG,FLT3,FLT4,IFNAR2,KIT,KRT10,KRT14,KRT16,KRT17,KRT2,KRT5,KRT6A,LAMA3,LMNA,MC1R,MLPH,NF1,PLOD1,RET,ST14,TGM1,TYR	29
plaque psoriasis	2.26E-08	CALR,CYP2E1,FGFR1,FGFR3,FLT4,GAPDH,HLA-C,IFNGR2,IL1A,IL2RA,ITGAL,KIT,KRT10,KRT14,KRT16,KRT17,KRT2,KRT6A,LDLR,LTK,MUC5AC/MUC5B,NRP2,PSAP,SERPINB3,TCN1,VWF	26
psoriasis	9.78E-08	ABCA8,AIM1,ANXA3,C3,CALR,CD86,CDH1,CDSN,CHIT1,CHRNA3,CLCA2,COL1A2,CYP2E1,DSC2,DSG1,EEF1A1,ELL2,ELOVL3,EPHA2,FCGR3B,FGFR1,FGFR3,FLG,FLT3,FLT4,GAPDH,GBA,HBB,HLA-C,IFI44L,IFNAR2,IFNGR2,IL17RC,IL1A,IL23R,IL2RA,ITGAL,KIAA0556,KIT,KLK11,KLK5,KRT10,KRT14,KRT16,KRT17,KRT2,KRT5,KRT6A,LAMA2,LAMP3,LDLR,LILRB1,LRIG1,LTK,MMP2,MMP9,MUC5AC/MUC5B,MUC7,NF1,NR3C1,NRP2,OAS1,OPRM1,OSMR,POMC,PRSS1/PRSS3,PSAP,PTPRC,SA…	77
lichen planus	1.06E-05	B2M,CD52,COL1A1,EEF1A1,F2RL1,FOLR2,GRN,HBB,HLA-A,HLA-B,HLA-C,HLA-DPA1,ITGAL,KRT16,KRT17,KRT5,KRT6A,NR3C1,RPS17/RPS17L	19
dermatitis	1.52E-05	ABCA1,C3,CALR,CD52,CDH1,CHRNA3,EEF1A1,F2RL1,FCER1A,FCGBP,FLG,HBB,HLA-C,HLA-DRB5,HRH1,IDE,IL1A,IL2RA,IL2RG,IL31RA,ITGAL,KEL,KLK5,KRT10,KRT14,KRT16,KRT17,KRT5,KRT6A,LEPR,LPL,NR3C1,OSMR,POMC,PROM1,PSAP,SERPINB3,SMPD1,TRIOBP,TUBA1C,TUBD1	41
skin cancer	1.97E-05	ANGPTL4,BCR,EPHA2,FGFR2,FLT3,FLT4,GABRA3,GSTT1,IFNAR2,IL2RA,IL2RG,KIDINS220,KIT,KRT10,LAMA3,MC1R,RET,SCN1A,SCN3A,SCN3B,SCN4A,SCN5A,SHH,TCN1,TP53,TUBA1C,TUBD1	27
burn	2.64E-05	ADRB2,ALB,COL17A1,COL1A1,COL1A2,COL21A1,COL4A5,COL5A3,COL6A2,ESR2,IFNAR2,INSR,NR3C1,OPRM1	14
atopic dermatitis	9.21E-05	ABCA1,C3,EEF1A1,F2RL1,FCER1A,FCGBP,FLG,HBB,HLA-C,HLA-DRB5,HRH1,IDE,IL1A,IL2RA,IL31RA,ITGAL,KEL,KLK5,KRT10,KRT16,KRT17,KRT5,KRT6A,LEPR,LPL,NR3C1,OSMR,POMC,PROM1,PSAP,SERPINB3,SMPD1,TRIOBP	33
malignant cutaneous melanoma	2.40E-04	EPHA2,FLT3,FLT4,IFNAR2,IL2RA,IL2RG,KIDINS220,KIT,MC1R,RET,SCN1A,SCN3A,SCN3B,SCN4A,SCN5A,TUBA1C,TUBD1	17
systemic mastocytosis	2.48E-04	BCR,EPHA2,FLT3,IL2RA,IL2RG,KIT	6
mastocytosis	4.43E-04	ATP1A2,BCR,EPHA2,FLT3,IL2RA,IL2RG,KIT	7
ichthyosis	7.18E-04	CNGB3,FLG,KRT10,KRT2,ST14,TGM1	6
pachyonychia congenita	8.82E-04	KRT16,KRT17,KRT6A	3
neurofibromatosis 1	9.72E-04	BCR,FLT3,FLT4,IFNAR2,KIT,NF1	6
neurofibromatosis	1.22E-03	BCR,FLT3,FLT4,IFNAR2,KIT,NF1,RET	7
ulcer	1.68E-03	ADRB2,COL17A1,COL1A1,COL1A2,COL21A1,COL4A5,COL5A3,COL6A2,OPRM1	9
leprosy	1.75E-03	CD19,CD83,CHIT1,CLU,CTSG,FCER1A,IFNAR2,IL2RG,MAPT,MSR1,SIGLEC7/SIGLEC9,TLR5,TLR6	13
acute guttate psoriasis	2.20E-03	CALR,KRT10,KRT14,KRT17	4
pruritus	2.20E-03	HRH1,NR3C1,OPRM1,SLC6A4	4
