# Supplementary material for: Proteome-Wide Analysis of Single-Nucleotide Variations in the N-Glycosylation Sequon of Human Genes
Source: PLoS One. 2012 May 7;7(5):e36212. doi: 10.1371/journal.pone.0036212 (PMC3346765; doi:10.1371/journal.pone.0036212)
Supplement: Table S5 — Clustering analysis results. (XLSX) [file pone.0036212.s005.xlsx]

## Sheet: Sheet1
GPCR	Kinase	HLA Class I	Protease
P35367	Q9UM73	P15812	Q9Y5Y6
P21554	P06213	Q29980	Q6UXH9
P35348	P08069	P10321	Q14520
O43194	P21860	Q9TNN7	P00740
Q96P65	Q15303	P04439	P10323
P25116	P07949	P18465	P00738
P47901	Q14289	P30461	P35030
P07550	Q12866	P30475	Q9Y337
P29274	P54760	P30495	Q9UBX7
P25103	P29317	P30685	Q15661
P35372	Q01974	Q04826	P08246
P34981	Q6P5Z2	Q6H3X3	P08311
P55085	O15146	P29017	P07477
P30550	P29376	Q30154
P51686	P11362	Q8TD07
P46663	Q16620	P20036
P08100	P21802	P61769
Q8NH00	P22607
Q8NGS6	P22455
O14843	P57058
Q969N4	Q13546
O14804	Q9H4B4
Q8NGY0	P42680
Q8NGJ4	Q8NE63
Q8NH85	P49759
Q8NGS3	Q13163
Q8N628	P22612
P33765
Q01726
Q8TCB6
Q8NH01
Q9GZK4
Q8NH83
P30953
Q8NGQ6
Q8N146
Q8NG81
Q8NGN6
Q8NGV0
Q8N0Y5
Q8NGZ3
A6NMU1
